# Supplementary material for: An improved and efficient mutual authentication scheme for session initiation protocol
Source: PLoS One. 2019 Mar 28;14(3):e0213688. doi: 10.1371/journal.pone.0213688 (PMC6438602; doi:10.1371/journal.pone.0213688)
Supplement: S1 Code — The VS code for analyzing the performance of the Zhang’s scheme. (ZIP) [file pone.0213688.s005.zip › Zhang's scheme/PerfComp.sln]

Microsoft Visual Studio Solution File, Format Version 12.00
# Visual Studio 15
VisualStudioVersion = 15.0.27130.2027
MinimumVisualStudioVersion = 10.0.40219.1
Project("{8BC9CEB8-8B4A-11D0-8D11-00A0C91BC942}") = "PerfComp", "PerfComp\PerfComp.vcxproj", "{D0DD6929-0AC8-4476-8362-F6F04875BFEE}"
EndProject
Global
	GlobalSection(SolutionConfigurationPlatforms) = preSolution
		Debug|Win32 = Debug|Win32
		Release|Win32 = Release|Win32
	EndGlobalSection
	GlobalSection(ProjectConfigurationPlatforms) = postSolution
		{D0DD6929-0AC8-4476-8362-F6F04875BFEE}.Debug|Win32.ActiveCfg = Debug|Win32
		{D0DD6929-0AC8-4476-8362-F6F04875BFEE}.Debug|Win32.Build.0 = Debug|Win32
		{D0DD6929-0AC8-4476-8362-F6F04875BFEE}.Release|Win32.ActiveCfg = Release|Win32
		{D0DD6929-0AC8-4476-8362-F6F04875BFEE}.Release|Win32.Build.0 = Release|Win32
	EndGlobalSection
	GlobalSection(SolutionProperties) = preSolution
		HideSolutionNode = FALSE
	EndGlobalSection
	GlobalSection(ExtensibilityGlobals) = postSolution
		SolutionGuid = {379D390C-9DF5-475D-9696-0DE64F8CEE13}
	EndGlobalSection
EndGlobal
