# Supplementary material for: An improved and efficient mutual authentication scheme for session initiation protocol
Source: PLoS One. 2019 Mar 28;14(3):e0213688. doi: 10.1371/journal.pone.0213688 (PMC6438602; doi:10.1371/journal.pone.0213688)
Supplement: S1 Code — The VS code for analyzing the performance of the Zhang’s scheme. (ZIP) [file pone.0213688.s005.zip › Zhang's scheme/PerfComp/common.c]

#include <stdio.h>
#include <stdlib.h>
#include <string.h>
#include "stdafx.h"

#define WordLen						32
#define LSBOfWord					0x00000001
#define MSBOfWord					0x80000000
#define Plus						0x00000000
#define Minus						0x00000001
/*
=======================================================================================================================
	ÃèÊö:°ÑS8ÀàÐÍÊý×é×ª»»³ÉU8ÀàÐÍÊý×é
	ÊäÈë:
		pCharBuf:S8ÀàÐÍÊý×é£¬Îª'0'-'9'»ò'a'-'f'»ò'A'-'F',Èç¹û²»ÊÇÔò·µ»Ø0
		charlen:S8ÀàÐÍÊý×é³¤¶È
	Êä³ö:
		pByteBuf:U8ÀàÐÍÊý×é,Èç¹ûcharlenÎªÆæÊý,pByteBuf³¤¶ÈÖÁÉÙÎªcharlen/2+1,·ñÔòÖÁÉÙÎªcharlen/2
		bytelen:U8ÀàÐÍÊý×é³¤¶È,
	·µ»ØÖµ:
		0:×ª»»¹ý³Ì´íÎó
		1:×ª»»³É¹¦
=======================================================================================================================
*/


int ConvertHexChar(char ch, unsigned char *ch_byte)
{
	if ((ch >= '0') && (ch <= '9'))
	{

		*ch_byte = ch - 0x30;
		return 1;

	}
	else
	{
		if ((ch >= 'A') && (ch <= 'F'))
		{
			*ch_byte = (ch - 'A' + 0x0a);
			return 1;
		}
		else
		{
			if ((ch >= 'a') && (ch <= 'f'))
			{
				*ch_byte = (ch - 'a' + 0x0a);
				return 1;
			}
		}
	}
	return 0;
}

int CharToByte(char *pCharBuf, int charlen, unsigned char *pByteBuf, int *bytelen)
{
	/*******************/
	int i = 0;
	int charlen_tmp = 0;
	unsigned char hdata = 0;
	unsigned char ldata = 0;
	unsigned char hstr = 0;
	unsigned char lstr = 0;
	/*******************/


	charlen_tmp = charlen;
	if (charlen_tmp & LSBOfWord)//Èç¹ûcharlenÊÇÆæÊý
	{
		charlen_tmp += 1;
		*bytelen = charlen_tmp >> 1;
		if (ConvertHexChar(pCharBuf[0], &ldata) == 1)
		{
			pByteBuf[0] = ldata;
		}
		for (i = 1; i < *bytelen; i++)
		{
			if (ConvertHexChar(pCharBuf[2 * i - 1], &hdata) == 1)
			{
				if (ConvertHexChar(pCharBuf[2 * i], &ldata) == 1)
				{
					pByteBuf[i] = (hdata << 4) | ldata;
				}
				else
				{
					return 0;
				}
			}
			else
			{
				return 0;
			}
		}		 
	}
	else
	{
		*bytelen = charlen_tmp >> 1;
		for (i = 0; i < *bytelen; i++)
		{
			if (ConvertHexChar(pCharBuf[2 * i], &hdata) == 1)
			{
				if (ConvertHexChar(pCharBuf[2 * i + 1], &ldata) == 1)
				{
					pByteBuf[i] = (hdata << 4) | ldata;
				}
				else
				{
					return 0;
				}
			}
			else
			{
				return 0;
			}
		}
	}	
	return 1;
}

/**********************************************************************************************
	ÃèÊö£º°Ñ×Ö·û´®×ª»»Îª16½øÖÆµÄÊý¾Ý£¬ÒÔByte´æ´¢
	ÊäÈë£ºch			´ý´¦ÀíµÄ×Ö·û
	Êä³ö£ºch_byte   	´¦ÀíºóµÄÊý¾Ý, ByteÀàÐÍµÄ
	·µ»Ø£ºÈç¹û×ª»»³É¹¦Ôò·µ»Ø1£¬·ñÔò·µ»Ø0
**********************************************************************************************/
int  ByteToChar(unsigned char * bytebuf,int bytelen,char *charbuf)
{
	int i;
	char chartemp[4096];
    memset(chartemp , 0 ,2048 );
	if(bytelen==0)
		return 0;
	
	for(i=0;i<bytelen;i++)
		sprintf(&chartemp[2*i],"%02X",bytebuf[i]);

	for(i=0;i<2*bytelen;i++)
	{
		charbuf[i]=chartemp[i];
	}	
	return 1;
}
