# Supplementary material for: An improved and efficient mutual authentication scheme for session initiation protocol
Source: PLoS One. 2019 Mar 28;14(3):e0213688. doi: 10.1371/journal.pone.0213688 (PMC6438602; doi:10.1371/journal.pone.0213688)
Supplement: S1 Code — The VS code for analyzing the performance of the Zhang’s scheme. (ZIP) [file pone.0213688.s005.zip › Zhang's scheme/PerfComp/common.h]

#include "stdafx.h"
#include <stdlib.h>
#include <string.h>

int CharToByte(char *pCharBuf, int charlen, unsigned char *pByteBuf, int *bytelen);

int ConvertHexChar(char ch, unsigned char *ch_byte);

int ByteToChar(unsigned char * bytebuf,int bytelen,char *charbuf);
