# Supplementary material for: An improved and efficient mutual authentication scheme for session initiation protocol
Source: PLoS One. 2019 Mar 28;14(3):e0213688. doi: 10.1371/journal.pone.0213688 (PMC6438602; doi:10.1371/journal.pone.0213688)
Supplement: S1 Code — The VS code for analyzing the performance of the Zhang’s scheme. (ZIP) [file pone.0213688.s005.zip › Zhang's scheme/PerfComp/common_data_head.h]

#include "stdafx.h"


#define   str_p      "FFFFFFFEFFFFFFFFFFFFFFFFFFFFFFFFFFFFFFFF00000000FFFFFFFFFFFFFFFF"
#define   str_a      "FFFFFFFEFFFFFFFFFFFFFFFFFFFFFFFFFFFFFFFF00000000FFFFFFFFFFFFFFFC"
#define   str_b      "28E9FA9E9D9F5E344D5A9E4BCF6509A7F39789F515AB8F92DDBCBD414D940E93"
#define   str_x      "32C4AE2C1F1981195F9904466A39C9948FE30BBFF2660BE1715A4589334C74C7"
#define   str_y      "BC3736A2F4F6779C59BDCEE36B692153D0A9877CC62A474002DF32E52139F0A0"
#define   str_n      "FFFFFFFEFFFFFFFFFFFFFFFFFFFFFFFF7203DF6B21C6052B53BBF40939D54123"
#define   str_ID     "31323334353637383132333435363738"

#define   str_Sp     "E3FA42E3661440CE0BA92E7A5EFF599808E90B8ED6BFDB069533AE2D2D0B4382"
#define   str_Px     "5BCAB5C8946E075E7CDD84BBD867FB495589CC39FA7B375BE66439F09B89736F"
#define   str_Py     "F0CA6D1A9297AB84C4C69A872E7234F5876076C9B2855D0CAD1E5282169F466E"
