# Supplementary material for: An improved and efficient mutual authentication scheme for session initiation protocol
Source: PLoS One. 2019 Mar 28;14(3):e0213688. doi: 10.1371/journal.pone.0213688 (PMC6438602; doi:10.1371/journal.pone.0213688)
Supplement: S1 Code — The VS code for analyzing the performance of the Zhang’s scheme. (ZIP) [file pone.0213688.s005.zip › Zhang's scheme/PerfComp/Debug/mt.dep]

Çåµ¥×ÊÔ´ÉÏ´Î¸üÐÂÊ±¼äÎª 13:16:57.79£¬¸üÐÂÎ»ÖÃÎª 2018/07/16 ÖÜÒ» 
