# Supplementary material for: An improved and efficient mutual authentication scheme for session initiation protocol
Source: PLoS One. 2019 Mar 28;14(3):e0213688. doi: 10.1371/journal.pone.0213688 (PMC6438602; doi:10.1371/journal.pone.0213688)
Supplement: S1 Code — The VS code for analyzing the performance of the Zhang’s scheme. (ZIP) [file pone.0213688.s005.zip › Zhang's scheme/PerfComp/Debug/PerfComp.Build.CppClean.log]

c:\users\hand\desktop\perfcomp\perfcomp\debug\perfcomp.obj
c:\users\hand\desktop\perfcomp\perfcomp\debug\qiu_scheme.obj
c:\users\hand\desktop\perfcomp\perfcomp\debug\stdafx.obj
c:\users\hand\desktop\perfcomp\perfcomp\debug\perfcomp.exe.embed.manifest
c:\users\hand\desktop\perfcomp\perfcomp\debug\perfcomp.exe.intermediate.manifest
c:\users\hand\desktop\perfcomp\perfcomp\debug\perfcomp.exe.embed.manifest.res
c:\users\hand\desktop\perfcomp\perfcomp\debug\perfcomp.pch
c:\users\hand\desktop\perfcomp\perfcomp\debug\vc90.idb
c:\users\hand\desktop\perfcomp\perfcomp\debug\vc90.pdb
c:\users\hand\desktop\perfcomp\debug\perfcomp.pdb
c:\users\hand\desktop\perfcomp\debug\perfcomp.exe
c:\users\hand\desktop\perfcomp\debug\perfcomp.ilk
