# Supplementary material for: An improved and efficient mutual authentication scheme for session initiation protocol
Source: PLoS One. 2019 Mar 28;14(3):e0213688. doi: 10.1371/journal.pone.0213688 (PMC6438602; doi:10.1371/journal.pone.0213688)
Supplement: S1 Code — The VS code for analyzing the performance of the Zhang’s scheme. (ZIP) [file pone.0213688.s005.zip › Zhang's scheme/PerfComp/openssl/applink.c]

#define APPLINK_STDIN	1
#define APPLINK_STDOUT	2
#define APPLINK_STDERR	3
#define APPLINK_FPRINTF	4
#define APPLINK_FGETS	5
#define APPLINK_FREAD	6
#define APPLINK_FWRITE	7
#define APPLINK_FSETMOD	8
#define APPLINK_FEOF	9
#define APPLINK_FCLOSE 	10	/* should not be used */

#define APPLINK_FOPEN	11	/* solely for completeness */
#define APPLINK_FSEEK	12
#define APPLINK_FTELL	13
#define APPLINK_FFLUSH	14
#define APPLINK_FERROR	15
#define APPLINK_CLEARERR 16
#define APPLINK_FILENO	17	/* to be used with below */

#define APPLINK_OPEN	18	/* formally can't be used, as flags can vary */
#define APPLINK_READ	19
#define APPLINK_WRITE	20
#define APPLINK_LSEEK	21
#define APPLINK_CLOSE	22
#define APPLINK_MAX	22	/* always same as last macro */

#ifndef APPMACROS_ONLY
#include <stdio.h>
#include <io.h>
#include <fcntl.h>

static void *app_stdin(void)		{ return stdin;  }
static void *app_stdout(void)		{ return stdout; }
static void *app_stderr(void)		{ return stderr; }
static int   app_feof(FILE *fp)		{ return feof(fp); }
static int   app_ferror(FILE *fp)	{ return ferror(fp); }
static void  app_clearerr(FILE *fp)	{ clearerr(fp); }
static int   app_fileno(FILE *fp)	{ return _fileno(fp); }
static int   app_fsetmod(FILE *fp,char mod)
{ return _setmode (_fileno(fp),mod=='b'?_O_BINARY:_O_TEXT); }

#ifdef __cplusplus
extern "C" {
#endif

__declspec(dllexport)
void **
#if defined(__BORLANDC__)
__stdcall	/* __stdcall appears to be the only way to get the name
		 * decoration right with Borland C. Otherwise it works
		 * purely incidentally, as we pass no parameters. */
#else
__cdecl
#endif
OPENSSL_Applink(void)
{ static int once=1;
  static void *OPENSSL_ApplinkTable[APPLINK_MAX+1]={(void *)APPLINK_MAX};

    if (once)
    {	OPENSSL_ApplinkTable[APPLINK_STDIN]	= app_stdin;
	OPENSSL_ApplinkTable[APPLINK_STDOUT]	= app_stdout;
	OPENSSL_ApplinkTable[APPLINK_STDERR]	= app_stderr;
	OPENSSL_ApplinkTable[APPLINK_FPRINTF]	= fprintf;
	OPENSSL_ApplinkTable[APPLINK_FGETS]	= fgets;
	OPENSSL_ApplinkTable[APPLINK_FREAD]	= fread;
	OPENSSL_ApplinkTable[APPLINK_FWRITE]	= fwrite;
	OPENSSL_ApplinkTable[APPLINK_FSETMOD]	= app_fsetmod;
	OPENSSL_ApplinkTable[APPLINK_FEOF]	= app_feof;
	OPENSSL_ApplinkTable[APPLINK_FCLOSE]	= fclose;

	OPENSSL_ApplinkTable[APPLINK_FOPEN]	= fopen;
	OPENSSL_ApplinkTable[APPLINK_FSEEK]	= fseek;
	OPENSSL_ApplinkTable[APPLINK_FTELL]	= ftell;
	OPENSSL_ApplinkTable[APPLINK_FFLUSH]	= fflush;
	OPENSSL_ApplinkTable[APPLINK_FERROR]	= app_ferror;
	OPENSSL_ApplinkTable[APPLINK_CLEARERR]	= app_clearerr;
	OPENSSL_ApplinkTable[APPLINK_FILENO]	= app_fileno;

	OPENSSL_ApplinkTable[APPLINK_OPEN]	= _open;
	OPENSSL_ApplinkTable[APPLINK_READ]	= _read;
	OPENSSL_ApplinkTable[APPLINK_WRITE]	= _write;
	OPENSSL_ApplinkTable[APPLINK_LSEEK]	= _lseek;
	OPENSSL_ApplinkTable[APPLINK_CLOSE]	= _close;

	once = 0;
    }

  return OPENSSL_ApplinkTable;
}

#ifdef __cplusplus
}
#endif
#endif
