# Supplementary material for: An improved and efficient mutual authentication scheme for session initiation protocol
Source: PLoS One. 2019 Mar 28;14(3):e0213688. doi: 10.1371/journal.pone.0213688 (PMC6438602; doi:10.1371/journal.pone.0213688)
Supplement: S1 Code — The VS code for analyzing the performance of the Zhang’s scheme. (ZIP) [file pone.0213688.s005.zip › Zhang's scheme/PerfComp/openssl/bio.h]

/* crypto/bio/bio.h */
/* Copyright (C) 1995-1998 Eric Young (eay@cryptsoft.com)
 * All rights reserved.
 *
 * This package is an SSL implementation written
 * by Eric Young (eay@cryptsoft.com).
 * The implementation was written so as to conform with Netscapes SSL.
 * 
 * This library is free for commercial and non-commercial use as long as
 * the following conditions are aheared to.  The following conditions
 * apply to all code found in this distribution, be it the RC4, RSA,
 * lhash, DES, etc., code; not just the SSL code.  The SSL documentation
 * included with this distribution is covered by the same copyright terms
 * except that the holder is Tim Hudson (tjh@cryptsoft.com).
 * 
 * Copyright remains Eric Young's, and as such any Copyright notices in
 * the code are not to be removed.
 * If this package is used in a product, Eric Young should be given attribution
 * as the author of the parts of the library used.
 * This can be in the form of a textual message at program startup or
 * in documentation (online or textual) provided with the package.
 * 
 * Redistribution and use in source and binary forms, with or without
 * modification, are permitted provided that the following conditions
 * are met:
 * 1. Redistributions of source code must retain the copyright
 *    notice, this list of conditions and the following disclaimer.
 * 2. Redistributions in binary form must reproduce the above copyright
 *    notice, this list of conditions and the following disclaimer in the
 *    documentation and/or other materials provided with the distribution.
 * 3. All advertising materials mentioning features or use of this software
 *    must display the following acknowledgement:
 *    "This product includes cryptographic software written by
 *     Eric Young (eay@cryptsoft.com)"
 *    The word 'cryptographic' can be left out if the rouines from the library
 *    being used are not cryptographic related :-).
 * 4. If you include any Windows specific code (or a derivative thereof) from 
 *    the apps directory (application code) you must include an acknowledgement:
 *    "This product includes software written by Tim Hudson (tjh@cryptsoft.com)"
 * 
 * THIS SOFTWARE IS PROVIDED BY ERIC YOUNG ``AS IS'' AND
 * ANY EXPRESS OR IMPLIED WARRANTIES, INCLUDING, BUT NOT LIMITED TO, THE
 * IMPLIED WARRANTIES OF MERCHANTABILITY AND FITNESS FOR A PARTICULAR PURPOSE
 * ARE DISCLAIMED.  IN NO EVENT SHALL THE AUTHOR OR CONTRIBUTORS BE LIABLE
 * FOR ANY DIRECT, INDIRECT, INCIDENTAL, SPECIAL, EXEMPLARY, OR CONSEQUENTIAL
 * DAMAGES (INCLUDING, BUT NOT LIMITED TO, PROCUREMENT OF SUBSTITUTE GOODS
 * OR SERVICES; LOSS OF USE, DATA, OR PROFITS; OR BUSINESS INTERRUPTION)
 * HOWEVER CAUSED AND ON ANY THEORY OF LIABILITY, WHETHER IN CONTRACT, STRICT
 * LIABILITY, OR TORT (INCLUDING NEGLIGENCE OR OTHERWISE) ARISING IN ANY WAY
 * OUT OF THE USE OF THIS SOFTWARE, EVEN IF ADVISED OF THE POSSIBILITY OF
 * SUCH DAMAGE.
 * 
 * The licence and distribution terms for any publically available version or
 * derivative of this code cannot be changed.  i.e. this code cannot simply be
 * copied and put under another distribution licence
 * [including the GNU Public Licence.]
 */

#ifndef HEADER_BIO_H
#define HEADER_BIO_H

#include "openssl/e_os2.h"

#ifndef OPENSSL_NO_FP_API
# include "stdio.h"
#endif
#include "stdarg.h"

#include "openssl/crypto.h"

#ifdef  __cplusplus
extern "C" {
#endif

/* These are the 'types' of BIOs */
#define BIO_TYPE_NONE		0
#define BIO_TYPE_MEM		(1|0x0400)
#define BIO_TYPE_FILE		(2|0x0400)

#define BIO_TYPE_FD		(4|0x0400|0x0100)
#define BIO_TYPE_SOCKET		(5|0x0400|0x0100)
#define BIO_TYPE_NULL		(6|0x0400)
#define BIO_TYPE_SSL		(7|0x0200)
#define BIO_TYPE_MD		(8|0x0200)		/* passive filter */
#define BIO_TYPE_BUFFER		(9|0x0200)		/* filter */
#define BIO_TYPE_CIPHER		(10|0x0200)		/* filter */
#define BIO_TYPE_BASE64		(11|0x0200)		/* filter */
#define BIO_TYPE_CONNECT	(12|0x0400|0x0100)	/* socket - connect */
#define BIO_TYPE_ACCEPT		(13|0x0400|0x0100)	/* socket for accept */
#define BIO_TYPE_PROXY_CLIENT	(14|0x0200)		/* client proxy BIO */
#define BIO_TYPE_PROXY_SERVER	(15|0x0200)		/* server proxy BIO */
#define BIO_TYPE_NBIO_TEST	(16|0x0200)		/* server proxy BIO */
#define BIO_TYPE_NULL_FILTER	(17|0x0200)
#define BIO_TYPE_BER		(18|0x0200)		/* BER -> bin filter */
#define BIO_TYPE_BIO		(19|0x0400)		/* (half a) BIO pair */
#define BIO_TYPE_LINEBUFFER	(20|0x0200)		/* filter */
#define BIO_TYPE_DGRAM		(21|0x0400|0x0100)
#define BIO_TYPE_COMP 		(23|0x0200)		/* filter */

#define BIO_TYPE_DESCRIPTOR	0x0100	/* socket, fd, connect or accept */
#define BIO_TYPE_FILTER		0x0200
#define BIO_TYPE_SOURCE_SINK	0x0400

/* BIO_FILENAME_READ|BIO_CLOSE to open or close on free.
 * BIO_set_fp(in,stdin,BIO_NOCLOSE); */
#define BIO_NOCLOSE		0x00
#define BIO_CLOSE		0x01

/* These are used in the following macros and are passed to
 * BIO_ctrl() */
#define BIO_CTRL_RESET		1  /* opt - rewind/zero etc */
#define BIO_CTRL_EOF		2  /* opt - are we at the eof */
#define BIO_CTRL_INFO		3  /* opt - extra tit-bits */
#define BIO_CTRL_SET		4  /* man - set the 'IO' type */
#define BIO_CTRL_GET		5  /* man - get the 'IO' type */
#define BIO_CTRL_PUSH		6  /* opt - internal, used to signify change */
#define BIO_CTRL_POP		7  /* opt - internal, used to signify change */
#define BIO_CTRL_GET_CLOSE	8  /* man - set the 'close' on free */
#define BIO_CTRL_SET_CLOSE	9  /* man - set the 'close' on free */
#define BIO_CTRL_PENDING	10  /* opt - is their more data buffered */
#define BIO_CTRL_FLUSH		11  /* opt - 'flush' buffered output */
#define BIO_CTRL_DUP		12  /* man - extra stuff for 'duped' BIO */
#define BIO_CTRL_WPENDING	13  /* opt - number of bytes still to write */
/* callback is int cb(BIO *bio,state,ret); */
#define BIO_CTRL_SET_CALLBACK	14  /* opt - set callback function */
#define BIO_CTRL_GET_CALLBACK	15  /* opt - set callback function */

#define BIO_CTRL_SET_FILENAME	30	/* BIO_s_file special */

/* dgram BIO stuff */
#define BIO_CTRL_DGRAM_CONNECT       31  /* BIO dgram special */
#define BIO_CTRL_DGRAM_SET_CONNECTED 32  /* allow for an externally
					  * connected socket to be
					  * passed in */ 
#define BIO_CTRL_DGRAM_SET_RECV_TIMEOUT 33 /* setsockopt, essentially */
#define BIO_CTRL_DGRAM_GET_RECV_TIMEOUT 34 /* getsockopt, essentially */
#define BIO_CTRL_DGRAM_SET_SEND_TIMEOUT 35 /* setsockopt, essentially */
#define BIO_CTRL_DGRAM_GET_SEND_TIMEOUT 36 /* getsockopt, essentially */

#define BIO_CTRL_DGRAM_GET_RECV_TIMER_EXP 37 /* flag whether the last */
#define BIO_CTRL_DGRAM_GET_SEND_TIMER_EXP 38 /* I/O operation tiemd out */
					
/* #ifdef IP_MTU_DISCOVER */
#define BIO_CTRL_DGRAM_MTU_DISCOVER       39 /* set DF bit on egress packets */
/* #endif */

#define BIO_CTRL_DGRAM_QUERY_MTU          40 /* as kernel for current MTU */
#define BIO_CTRL_DGRAM_GET_MTU            41 /* get cached value for MTU */
#define BIO_CTRL_DGRAM_SET_MTU            42 /* set cached value for
					      * MTU. want to use this
					      * if asking the kernel
					      * fails */

#define BIO_CTRL_DGRAM_MTU_EXCEEDED       43 /* check whether the MTU
					      * was exceed in the
					      * previous write
					      * operation */

#define BIO_CTRL_DGRAM_GET_PEER           46
#define BIO_CTRL_DGRAM_SET_PEER           44 /* Destination for the data */

#define BIO_CTRL_DGRAM_SET_NEXT_TIMEOUT   45 /* Next DTLS handshake timeout to
											  * adjust socket timeouts */

/* modifiers */
#define BIO_FP_READ		0x02
#define BIO_FP_WRITE		0x04
#define BIO_FP_APPEND		0x08
#define BIO_FP_TEXT		0x10

#define BIO_FLAGS_READ		0x01
#define BIO_FLAGS_WRITE		0x02
#define BIO_FLAGS_IO_SPECIAL	0x04
#define BIO_FLAGS_RWS (BIO_FLAGS_READ|BIO_FLAGS_WRITE|BIO_FLAGS_IO_SPECIAL)
#define BIO_FLAGS_SHOULD_RETRY	0x08
#ifndef	BIO_FLAGS_UPLINK
/* "UPLINK" flag denotes file descriptors provided by application.
   It defaults to 0, as most platforms don't require UPLINK interface. */
#define	BIO_FLAGS_UPLINK	0
#endif

/* Used in BIO_gethostbyname() */
#define BIO_GHBN_CTRL_HITS		1
#define BIO_GHBN_CTRL_MISSES		2
#define BIO_GHBN_CTRL_CACHE_SIZE	3
#define BIO_GHBN_CTRL_GET_ENTRY		4
#define BIO_GHBN_CTRL_FLUSH		5

/* Mostly used in the SSL BIO */
/* Not used anymore
 * #define BIO_FLAGS_PROTOCOL_DELAYED_READ 0x10
 * #define BIO_FLAGS_PROTOCOL_DELAYED_WRITE 0x20
 * #define BIO_FLAGS_PROTOCOL_STARTUP	0x40
 */

#define BIO_FLAGS_BASE64_NO_NL	0x100

/* This is used with memory BIOs: it means we shouldn't free up or change the
 * data in any way.
 */
#define BIO_FLAGS_MEM_RDONLY	0x200

typedef struct bio_st BIO;

void BIO_set_flags(BIO *b, int flags);
int  BIO_test_flags(const BIO *b, int flags);
void BIO_clear_flags(BIO *b, int flags);

#define BIO_get_flags(b) BIO_test_flags(b, ~(0x0))
#define BIO_set_retry_special(b) \
		BIO_set_flags(b, (BIO_FLAGS_IO_SPECIAL|BIO_FLAGS_SHOULD_RETRY))
#define BIO_set_retry_read(b) \
		BIO_set_flags(b, (BIO_FLAGS_READ|BIO_FLAGS_SHOULD_RETRY))
#define BIO_set_retry_write(b) \
		BIO_set_flags(b, (BIO_FLAGS_WRITE|BIO_FLAGS_SHOULD_RETRY))

/* These are normally used internally in BIOs */
#define BIO_clear_retry_flags(b) \
		BIO_clear_flags(b, (BIO_FLAGS_RWS|BIO_FLAGS_SHOULD_RETRY))
#define BIO_get_retry_flags(b) \
		BIO_test_flags(b, (BIO_FLAGS_RWS|BIO_FLAGS_SHOULD_RETRY))

/* These should be used by the application to tell why we should retry */
#define BIO_should_read(a)		BIO_test_flags(a, BIO_FLAGS_READ)
#define BIO_should_write(a)		BIO_test_flags(a, BIO_FLAGS_WRITE)
#define BIO_should_io_special(a)	BIO_test_flags(a, BIO_FLAGS_IO_SPECIAL)
#define BIO_retry_type(a)		BIO_test_flags(a, BIO_FLAGS_RWS)
#define BIO_should_retry(a)		BIO_test_flags(a, BIO_FLAGS_SHOULD_RETRY)

/* The next three are used in conjunction with the
 * BIO_should_io_special() condition.  After this returns true,
 * BIO *BIO_get_retry_BIO(BIO *bio, int *reason); will walk the BIO 
 * stack and return the 'reason' for the special and the offending BIO.
 * Given a BIO, BIO_get_retry_reason(bio) will return the code. */
/* Returned from the SSL bio when the certificate retrieval code had an error */
#define BIO_RR_SSL_X509_LOOKUP		0x01
/* Returned from the connect BIO when a connect would have blocked */
#define BIO_RR_CONNECT			0x02
/* Returned from the accept BIO when an accept would have blocked */
#define BIO_RR_ACCEPT			0x03

/* These are passed by the BIO callback */
#define BIO_CB_FREE	0x01
#define BIO_CB_READ	0x02
#define BIO_CB_WRITE	0x03
#define BIO_CB_PUTS	0x04
#define BIO_CB_GETS	0x05
#define BIO_CB_CTRL	0x06

/* The callback is called before and after the underling operation,
 * The BIO_CB_RETURN flag indicates if it is after the call */
#define BIO_CB_RETURN	0x80
#define BIO_CB_return(a) ((a)|BIO_CB_RETURN))
#define BIO_cb_pre(a)	(!((a)&BIO_CB_RETURN))
#define BIO_cb_post(a)	((a)&BIO_CB_RETURN)

long (*BIO_get_callback(const BIO *b)) (struct bio_st *,int,const char *,int, long,long);
void BIO_set_callback(BIO *b, 
	long (*callback)(struct bio_st *,int,const char *,int, long,long));
char *BIO_get_callback_arg(const BIO *b);
void BIO_set_callback_arg(BIO *b, char *arg);

const char * BIO_method_name(const BIO *b);
int BIO_method_type(const BIO *b);

typedef void bio_info_cb(struct bio_st *, int, const char *, int, long, long);

#ifndef OPENSSL_SYS_WIN16
typedef struct bio_method_st
	{
	int type;
	const char *name;
	int (*bwrite)(BIO *, const char *, int);
	int (*bread)(BIO *, char *, int);
	int (*bputs)(BIO *, const char *);
	int (*bgets)(BIO *, char *, int);
	long (*ctrl)(BIO *, int, long, void *);
	int (*create)(BIO *);
	int (*destroy)(BIO *);
        long (*callback_ctrl)(BIO *, int, bio_info_cb *);
	} BIO_METHOD;
#else
typedef struct bio_method_st
	{
	int type;
	const char *name;
	int (_far *bwrite)();
	int (_far *bread)();
	int (_far *bputs)();
	int (_far *bgets)();
	long (_far *ctrl)();
	int (_far *create)();
	int (_far *destroy)();
	long (_far *callback_ctrl)();
	} BIO_METHOD;
#endif

struct bio_st
	{
	BIO_METHOD *method;
	/* bio, mode, argp, argi, argl, ret */
	long (*callback)(struct bio_st *,int,const char *,int, long,long);
	char *cb_arg; /* first argument for the callback */

	int init;
	int shutdown;
	int flags;	/* extra storage */
	int retry_reason;
	int num;
	void *ptr;
	struct bio_st *next_bio;	/* used by filter BIOs */
	struct bio_st *prev_bio;	/* used by filter BIOs */
	int references;
	unsigned long num_read;
	unsigned long num_write;

	CRYPTO_EX_DATA ex_data;
	};

DECLARE_STACK_OF(BIO)

typedef struct bio_f_buffer_ctx_struct
	{
	/* BIO *bio; */ /* this is now in the BIO struct */
	int ibuf_size;	/* how big is the input buffer */
	int obuf_size;	/* how big is the output buffer */

	char *ibuf;		/* the char array */
	int ibuf_len;		/* how many bytes are in it */
	int ibuf_off;		/* write/read offset */

	char *obuf;		/* the char array */
	int obuf_len;		/* how many bytes are in it */
	int obuf_off;		/* write/read offset */
	} BIO_F_BUFFER_CTX;

/* connect BIO stuff */
#define BIO_CONN_S_BEFORE		1
#define BIO_CONN_S_GET_IP		2
#define BIO_CONN_S_GET_PORT		3
#define BIO_CONN_S_CREATE_SOCKET	4
#define BIO_CONN_S_CONNECT		5
#define BIO_CONN_S_OK			6
#define BIO_CONN_S_BLOCKED_CONNECT	7
#define BIO_CONN_S_NBIO			8
/*#define BIO_CONN_get_param_hostname	BIO_ctrl */

#define BIO_C_SET_CONNECT			100
#define BIO_C_DO_STATE_MACHINE			101
#define BIO_C_SET_NBIO				102
#define BIO_C_SET_PROXY_PARAM			103
#define BIO_C_SET_FD				104
#define BIO_C_GET_FD				105
#define BIO_C_SET_FILE_PTR			106
#define BIO_C_GET_FILE_PTR			107
#define BIO_C_SET_FILENAME			108
#define BIO_C_SET_SSL				109
#define BIO_C_GET_SSL				110
#define BIO_C_SET_MD				111
#define BIO_C_GET_MD				112
#define BIO_C_GET_CIPHER_STATUS			113
#define BIO_C_SET_BUF_MEM			114
#define BIO_C_GET_BUF_MEM_PTR			115
#define BIO_C_GET_BUFF_NUM_LINES		116
#define BIO_C_SET_BUFF_SIZE			117
#define BIO_C_SET_ACCEPT			118
#define BIO_C_SSL_MODE				119
#define BIO_C_GET_MD_CTX			120
#define BIO_C_GET_PROXY_PARAM			121
#define BIO_C_SET_BUFF_READ_DATA		122 /* data to read first */
#define BIO_C_GET_CONNECT			123
#define BIO_C_GET_ACCEPT			124
#define BIO_C_SET_SSL_RENEGOTIATE_BYTES		125
#define BIO_C_GET_SSL_NUM_RENEGOTIATES		126
#define BIO_C_SET_SSL_RENEGOTIATE_TIMEOUT	127
#define BIO_C_FILE_SEEK				128
#define BIO_C_GET_CIPHER_CTX			129
#define BIO_C_SET_BUF_MEM_EOF_RETURN		130/*return end of input value*/
#define BIO_C_SET_BIND_MODE			131
#define BIO_C_GET_BIND_MODE			132
#define BIO_C_FILE_TELL				133
#define BIO_C_GET_SOCKS				134
#define BIO_C_SET_SOCKS				135

#define BIO_C_SET_WRITE_BUF_SIZE		136/* for BIO_s_bio */
#define BIO_C_GET_WRITE_BUF_SIZE		137
#define BIO_C_MAKE_BIO_PAIR			138
#define BIO_C_DESTROY_BIO_PAIR			139
#define BIO_C_GET_WRITE_GUARANTEE		140
#define BIO_C_GET_READ_REQUEST			141
#define BIO_C_SHUTDOWN_WR			142
#define BIO_C_NREAD0				143
#define BIO_C_NREAD				144
#define BIO_C_NWRITE0				145
#define BIO_C_NWRITE				146
#define BIO_C_RESET_READ_REQUEST		147
#define BIO_C_SET_MD_CTX			148


#define BIO_set_app_data(s,arg)		BIO_set_ex_data(s,0,arg)
#define BIO_get_app_data(s)		BIO_get_ex_data(s,0)

/* BIO_s_connect() and BIO_s_socks4a_connect() */
#define BIO_set_conn_hostname(b,name) BIO_ctrl(b,BIO_C_SET_CONNECT,0,(char *)name)
#define BIO_set_conn_port(b,port) BIO_ctrl(b,BIO_C_SET_CONNECT,1,(char *)port)
#define BIO_set_conn_ip(b,ip)	  BIO_ctrl(b,BIO_C_SET_CONNECT,2,(char *)ip)
#define BIO_set_conn_int_port(b,port) BIO_ctrl(b,BIO_C_SET_CONNECT,3,(char *)port)
#define BIO_get_conn_hostname(b)  BIO_ptr_ctrl(b,BIO_C_GET_CONNECT,0)
#define BIO_get_conn_port(b)      BIO_ptr_ctrl(b,BIO_C_GET_CONNECT,1)
#define BIO_get_conn_ip(b) 		 BIO_ptr_ctrl(b,BIO_C_GET_CONNECT,2)
#define BIO_get_conn_int_port(b) BIO_int_ctrl(b,BIO_C_GET_CONNECT,3,0)


#define BIO_set_nbio(b,n)	BIO_ctrl(b,BIO_C_SET_NBIO,(n),NULL)

/* BIO_s_accept_socket() */
#define BIO_set_accept_port(b,name) BIO_ctrl(b,BIO_C_SET_ACCEPT,0,(char *)name)
#define BIO_get_accept_port(b)	BIO_ptr_ctrl(b,BIO_C_GET_ACCEPT,0)
/* #define BIO_set_nbio(b,n)	BIO_ctrl(b,BIO_C_SET_NBIO,(n),NULL) */
#define BIO_set_nbio_accept(b,n) BIO_ctrl(b,BIO_C_SET_ACCEPT,1,(n)?(void *)"a":NULL)
#define BIO_set_accept_bios(b,bio) BIO_ctrl(b,BIO_C_SET_ACCEPT,2,(char *)bio)

#define BIO_BIND_NORMAL			0
#define BIO_BIND_REUSEADDR_IF_UNUSED	1
#define BIO_BIND_REUSEADDR		2
#define BIO_set_bind_mode(b,mode) BIO_ctrl(b,BIO_C_SET_BIND_MODE,mode,NULL)
#define BIO_get_bind_mode(b,mode) BIO_ctrl(b,BIO_C_GET_BIND_MODE,0,NULL)

#define BIO_do_connect(b)	BIO_do_handshake(b)
#define BIO_do_accept(b)	BIO_do_handshake(b)
#define BIO_do_handshake(b)	BIO_ctrl(b,BIO_C_DO_STATE_MACHINE,0,NULL)

/* BIO_s_proxy_client() */
#define BIO_set_url(b,url)	BIO_ctrl(b,BIO_C_SET_PROXY_PARAM,0,(char *)(url))
#define BIO_set_proxies(b,p)	BIO_ctrl(b,BIO_C_SET_PROXY_PARAM,1,(char *)(p))
/* BIO_set_nbio(b,n) */
#define BIO_set_filter_bio(b,s) BIO_ctrl(b,BIO_C_SET_PROXY_PARAM,2,(char *)(s))
/* BIO *BIO_get_filter_bio(BIO *bio); */
#define BIO_set_proxy_cb(b,cb) BIO_callback_ctrl(b,BIO_C_SET_PROXY_PARAM,3,(void *(*cb)()))
#define BIO_set_proxy_header(b,sk) BIO_ctrl(b,BIO_C_SET_PROXY_PARAM,4,(char *)sk)
#define BIO_set_no_connect_return(b,bool) BIO_int_ctrl(b,BIO_C_SET_PROXY_PARAM,5,bool)

#define BIO_get_proxy_header(b,skp) BIO_ctrl(b,BIO_C_GET_PROXY_PARAM,0,(char *)skp)
#define BIO_get_proxies(b,pxy_p) BIO_ctrl(b,BIO_C_GET_PROXY_PARAM,1,(char *)(pxy_p))
#define BIO_get_url(b,url)	BIO_ctrl(b,BIO_C_GET_PROXY_PARAM,2,(char *)(url))
#define BIO_get_no_connect_return(b)	BIO_ctrl(b,BIO_C_GET_PROXY_PARAM,5,NULL)

#define BIO_set_fd(b,fd,c)	BIO_int_ctrl(b,BIO_C_SET_FD,c,fd)
#define BIO_get_fd(b,c)		BIO_ctrl(b,BIO_C_GET_FD,0,(char *)c)

#define BIO_set_fp(b,fp,c)	BIO_ctrl(b,BIO_C_SET_FILE_PTR,c,(char *)fp)
#define BIO_get_fp(b,fpp)	BIO_ctrl(b,BIO_C_GET_FILE_PTR,0,(char *)fpp)

#define BIO_seek(b,ofs)	(int)BIO_ctrl(b,BIO_C_FILE_SEEK,ofs,NULL)
#define BIO_tell(b)	(int)BIO_ctrl(b,BIO_C_FILE_TELL,0,NULL)

/* name is cast to lose const, but might be better to route through a function
   so we can do it safely */
#ifdef CONST_STRICT
/* If you are wondering why this isn't defined, its because CONST_STRICT is
 * purely a compile-time kludge to allow const to be checked.
 */
int BIO_read_filename(BIO *b,const char *name);
#else
#define BIO_read_filename(b,name) BIO_ctrl(b,BIO_C_SET_FILENAME, \
		BIO_CLOSE|BIO_FP_READ,(char *)name)
#endif
#define BIO_write_filename(b,name) BIO_ctrl(b,BIO_C_SET_FILENAME, \
		BIO_CLOSE|BIO_FP_WRITE,name)
#define BIO_append_filename(b,name) BIO_ctrl(b,BIO_C_SET_FILENAME, \
		BIO_CLOSE|BIO_FP_APPEND,name)
#define BIO_rw_filename(b,name) BIO_ctrl(b,BIO_C_SET_FILENAME, \
		BIO_CLOSE|BIO_FP_READ|BIO_FP_WRITE,name)

/* WARNING WARNING, this ups the reference count on the read bio of the
 * SSL structure.  This is because the ssl read BIO is now pointed to by
 * the next_bio field in the bio.  So when you free the BIO, make sure
 * you are doing a BIO_free_all() to catch the underlying BIO. */
#define BIO_set_ssl(b,ssl,c)	BIO_ctrl(b,BIO_C_SET_SSL,c,(char *)ssl)
#define BIO_get_ssl(b,sslp)	BIO_ctrl(b,BIO_C_GET_SSL,0,(char *)sslp)
#define BIO_set_ssl_mode(b,client)	BIO_ctrl(b,BIO_C_SSL_MODE,client,NULL)
#define BIO_set_ssl_renegotiate_bytes(b,num) \
	BIO_ctrl(b,BIO_C_SET_SSL_RENEGOTIATE_BYTES,num,NULL);
#define BIO_get_num_renegotiates(b) \
	BIO_ctrl(b,BIO_C_GET_SSL_NUM_RENEGOTIATES,0,NULL);
#define BIO_set_ssl_renegotiate_timeout(b,seconds) \
	BIO_ctrl(b,BIO_C_SET_SSL_RENEGOTIATE_TIMEOUT,seconds,NULL);

/* defined in evp.h */
/* #define BIO_set_md(b,md)	BIO_ctrl(b,BIO_C_SET_MD,1,(char *)md) */

#define BIO_get_mem_data(b,pp)	BIO_ctrl(b,BIO_CTRL_INFO,0,(char *)pp)
#define BIO_set_mem_buf(b,bm,c)	BIO_ctrl(b,BIO_C_SET_BUF_MEM,c,(char *)bm)
#define BIO_get_mem_ptr(b,pp)	BIO_ctrl(b,BIO_C_GET_BUF_MEM_PTR,0,(char *)pp)
#define BIO_set_mem_eof_return(b,v) \
				BIO_ctrl(b,BIO_C_SET_BUF_MEM_EOF_RETURN,v,NULL)

/* For the BIO_f_buffer() type */
#define BIO_get_buffer_num_lines(b)	BIO_ctrl(b,BIO_C_GET_BUFF_NUM_LINES,0,NULL)
#define BIO_set_buffer_size(b,size)	BIO_ctrl(b,BIO_C_SET_BUFF_SIZE,size,NULL)
#define BIO_set_read_buffer_size(b,size) BIO_int_ctrl(b,BIO_C_SET_BUFF_SIZE,size,0)
#define BIO_set_write_buffer_size(b,size) BIO_int_ctrl(b,BIO_C_SET_BUFF_SIZE,size,1)
#define BIO_set_buffer_read_data(b,buf,num) BIO_ctrl(b,BIO_C_SET_BUFF_READ_DATA,num,buf)

/* Don't use the next one unless you know what you are doing :-) */
#define BIO_dup_state(b,ret)	BIO_ctrl(b,BIO_CTRL_DUP,0,(char *)(ret))

#define BIO_reset(b)		(int)BIO_ctrl(b,BIO_CTRL_RESET,0,NULL)
#define BIO_eof(b)		(int)BIO_ctrl(b,BIO_CTRL_EOF,0,NULL)
#define BIO_set_close(b,c)	(int)BIO_ctrl(b,BIO_CTRL_SET_CLOSE,(c),NULL)
#define BIO_get_close(b)	(int)BIO_ctrl(b,BIO_CTRL_GET_CLOSE,0,NULL)
#define BIO_pending(b)		(int)BIO_ctrl(b,BIO_CTRL_PENDING,0,NULL)
#define BIO_wpending(b)		(int)BIO_ctrl(b,BIO_CTRL_WPENDING,0,NULL)
/* ...pending macros have inappropriate return type */
size_t BIO_ctrl_pending(BIO *b);
size_t BIO_ctrl_wpending(BIO *b);
#define BIO_flush(b)		(int)BIO_ctrl(b,BIO_CTRL_FLUSH,0,NULL)
#define BIO_get_info_callback(b,cbp) (int)BIO_ctrl(b,BIO_CTRL_GET_CALLBACK,0, \
						   cbp)
#define BIO_set_info_callback(b,cb) (int)BIO_callback_ctrl(b,BIO_CTRL_SET_CALLBACK,cb)

/* For the BIO_f_buffer() type */
#define BIO_buffer_get_num_lines(b) BIO_ctrl(b,BIO_CTRL_GET,0,NULL)

/* For BIO_s_bio() */
#define BIO_set_write_buf_size(b,size) (int)BIO_ctrl(b,BIO_C_SET_WRITE_BUF_SIZE,size,NULL)
#define BIO_get_write_buf_size(b,size) (size_t)BIO_ctrl(b,BIO_C_GET_WRITE_BUF_SIZE,size,NULL)
#define BIO_make_bio_pair(b1,b2)   (int)BIO_ctrl(b1,BIO_C_MAKE_BIO_PAIR,0,b2)
#define BIO_destroy_bio_pair(b)    (int)BIO_ctrl(b,BIO_C_DESTROY_BIO_PAIR,0,NULL)
#define BIO_shutdown_wr(b) (int)BIO_ctrl(b, BIO_C_SHUTDOWN_WR, 0, NULL)
/* macros with inappropriate type -- but ...pending macros use int too: */
#define BIO_get_write_guarantee(b) (int)BIO_ctrl(b,BIO_C_GET_WRITE_GUARANTEE,0,NULL)
#define BIO_get_read_request(b)    (int)BIO_ctrl(b,BIO_C_GET_READ_REQUEST,0,NULL)
size_t BIO_ctrl_get_write_guarantee(BIO *b);
size_t BIO_ctrl_get_read_request(BIO *b);
int BIO_ctrl_reset_read_request(BIO *b);

/* ctrl macros for dgram */
#define BIO_ctrl_dgram_connect(b,peer)  \
                     (int)BIO_ctrl(b,BIO_CTRL_DGRAM_CONNECT,0, (char *)peer)
#define BIO_ctrl_set_connected(b, state, peer) \
         (int)BIO_ctrl(b, BIO_CTRL_DGRAM_SET_CONNECTED, state, (char *)peer)
#define BIO_dgram_recv_timedout(b) \
         (int)BIO_ctrl(b, BIO_CTRL_DGRAM_GET_RECV_TIMER_EXP, 0, NULL)
#define BIO_dgram_send_timedout(b) \
         (int)BIO_ctrl(b, BIO_CTRL_DGRAM_GET_SEND_TIMER_EXP, 0, NULL)
#define BIO_dgram_get_peer(b,peer) \
         (int)BIO_ctrl(b, BIO_CTRL_DGRAM_GET_PEER, 0, (char *)peer)
#define BIO_dgram_set_peer(b,peer) \
         (int)BIO_ctrl(b, BIO_CTRL_DGRAM_SET_PEER, 0, (char *)peer)

/* These two aren't currently implemented */
/* int BIO_get_ex_num(BIO *bio); */
/* void BIO_set_ex_free_func(BIO *bio,int idx,void (*cb)()); */
int BIO_set_ex_data(BIO *bio,int idx,void *data);
void *BIO_get_ex_data(BIO *bio,int idx);
int BIO_get_ex_new_index(long argl, void *argp, CRYPTO_EX_new *new_func,
	CRYPTO_EX_dup *dup_func, CRYPTO_EX_free *free_func);
unsigned long BIO_number_read(BIO *bio);
unsigned long BIO_number_written(BIO *bio);

# ifndef OPENSSL_NO_FP_API
#  if defined(OPENSSL_SYS_WIN16) && defined(_WINDLL)
BIO_METHOD *BIO_s_file_internal(void);
BIO *BIO_new_file_internal(char *filename, char *mode);
BIO *BIO_new_fp_internal(FILE *stream, int close_flag);
#    define BIO_s_file	BIO_s_file_internal
#    define BIO_new_file	BIO_new_file_internal
#    define BIO_new_fp	BIO_new_fp_internal
#  else /* FP_API */
BIO_METHOD *BIO_s_file(void );
BIO *BIO_new_file(const char *filename, const char *mode);
BIO *BIO_new_fp(FILE *stream, int close_flag);
#    define BIO_s_file_internal		BIO_s_file
#    define BIO_new_file_internal	BIO_new_file
#    define BIO_new_fp_internal		BIO_s_file
#  endif /* FP_API */
# endif
BIO *	BIO_new(BIO_METHOD *type);
int	BIO_set(BIO *a,BIO_METHOD *type);
int	BIO_free(BIO *a);
void	BIO_vfree(BIO *a);
int	BIO_read(BIO *b, void *data, int len);
int	BIO_gets(BIO *bp,char *buf, int size);
int	BIO_write(BIO *b, const void *data, int len);
int	BIO_puts(BIO *bp,const char *buf);
int	BIO_indent(BIO *b,int indent,int max);
long	BIO_ctrl(BIO *bp,int cmd,long larg,void *parg);
long BIO_callback_ctrl(BIO *b, int cmd, void (*fp)(struct bio_st *, int, const char *, int, long, long));
char *	BIO_ptr_ctrl(BIO *bp,int cmd,long larg);
long	BIO_int_ctrl(BIO *bp,int cmd,long larg,int iarg);
BIO *	BIO_push(BIO *b,BIO *append);
BIO *	BIO_pop(BIO *b);
void	BIO_free_all(BIO *a);
BIO *	BIO_find_type(BIO *b,int bio_type);
BIO *	BIO_next(BIO *b);
BIO *	BIO_get_retry_BIO(BIO *bio, int *reason);
int	BIO_get_retry_reason(BIO *bio);
BIO *	BIO_dup_chain(BIO *in);

int BIO_nread0(BIO *bio, char **buf);
int BIO_nread(BIO *bio, char **buf, int num);
int BIO_nwrite0(BIO *bio, char **buf);
int BIO_nwrite(BIO *bio, char **buf, int num);

#ifndef OPENSSL_SYS_WIN16
long BIO_debug_callback(BIO *bio,int cmd,const char *argp,int argi,
	long argl,long ret);
#else
long _far _loadds BIO_debug_callback(BIO *bio,int cmd,const char *argp,int argi,
	long argl,long ret);
#endif

BIO_METHOD *BIO_s_mem(void);
BIO *BIO_new_mem_buf(void *buf, int len);
BIO_METHOD *BIO_s_socket(void);
BIO_METHOD *BIO_s_connect(void);
BIO_METHOD *BIO_s_accept(void);
BIO_METHOD *BIO_s_fd(void);
#ifndef OPENSSL_SYS_OS2
BIO_METHOD *BIO_s_log(void);
#endif
BIO_METHOD *BIO_s_bio(void);
BIO_METHOD *BIO_s_null(void);
BIO_METHOD *BIO_f_null(void);
BIO_METHOD *BIO_f_buffer(void);
#ifdef OPENSSL_SYS_VMS
BIO_METHOD *BIO_f_linebuffer(void);
#endif
BIO_METHOD *BIO_f_nbio_test(void);
#ifndef OPENSSL_NO_DGRAM
BIO_METHOD *BIO_s_datagram(void);
#endif

/* BIO_METHOD *BIO_f_ber(void); */

int BIO_sock_should_retry(int i);
int BIO_sock_non_fatal_error(int error);
int BIO_dgram_non_fatal_error(int error);

int BIO_fd_should_retry(int i);
int BIO_fd_non_fatal_error(int error);
int BIO_dump_cb(int (*cb)(const void *data, size_t len, void *u),
		void *u, const char *s, int len);
int BIO_dump_indent_cb(int (*cb)(const void *data, size_t len, void *u),
		       void *u, const char *s, int len, int indent);
int BIO_dump(BIO *b,const char *bytes,int len);
int BIO_dump_indent(BIO *b,const char *bytes,int len,int indent);
#ifndef OPENSSL_NO_FP_API
int BIO_dump_fp(FILE *fp, const char *s, int len);
int BIO_dump_indent_fp(FILE *fp, const char *s, int len, int indent);
#endif
struct hostent *BIO_gethostbyname(const char *name);
/* We might want a thread-safe interface too:
 * struct hostent *BIO_gethostbyname_r(const char *name,
 *     struct hostent *result, void *buffer, size_t buflen);
 * or something similar (caller allocates a struct hostent,
 * pointed to by "result", and additional buffer space for the various
 * substructures; if the buffer does not suffice, NULL is returned
 * and an appropriate error code is set).
 */
int BIO_sock_error(int sock);
int BIO_socket_ioctl(int fd, long type, void *arg);
int BIO_socket_nbio(int fd,int mode);
int BIO_get_port(const char *str, unsigned short *port_ptr);
int BIO_get_host_ip(const char *str, unsigned char *ip);
int BIO_get_accept_socket(char *host_port,int mode);
int BIO_accept(int sock,char **ip_port);
int BIO_sock_init(void );
void BIO_sock_cleanup(void);
int BIO_set_tcp_ndelay(int sock,int turn_on);

BIO *BIO_new_socket(int sock, int close_flag);
BIO *BIO_new_dgram(int fd, int close_flag);
BIO *BIO_new_fd(int fd, int close_flag);
BIO *BIO_new_connect(char *host_port);
BIO *BIO_new_accept(char *host_port);

int BIO_new_bio_pair(BIO **bio1, size_t writebuf1,
	BIO **bio2, size_t writebuf2);
/* If successful, returns 1 and in *bio1, *bio2 two BIO pair endpoints.
 * Otherwise returns 0 and sets *bio1 and *bio2 to NULL.
 * Size 0 uses default value.
 */

void BIO_copy_next_retry(BIO *b);

/*long BIO_ghbn_ctrl(int cmd,int iarg,char *parg);*/

#ifdef __GNUC__
#  define __bio_h__attr__ __attribute__
#else
#  define __bio_h__attr__(x)
#endif
int BIO_printf(BIO *bio, const char *format, ...)
	__bio_h__attr__((__format__(__printf__,2,3)));
int BIO_vprintf(BIO *bio, const char *format, va_list args)
	__bio_h__attr__((__format__(__printf__,2,0)));
int BIO_snprintf(char *buf, size_t n, const char *format, ...)
	__bio_h__attr__((__format__(__printf__,3,4)));
int BIO_vsnprintf(char *buf, size_t n, const char *format, va_list args)
	__bio_h__attr__((__format__(__printf__,3,0)));
#undef __bio_h__attr__

/* BEGIN ERROR CODES */
/* The following lines are auto generated by the script mkerr.pl. Any changes
 * made after this point may be overwritten when the script is next run.
 */
void ERR_load_BIO_strings(void);

/* Error codes for the BIO functions. */

/* Function codes. */
#define BIO_F_ACPT_STATE				 100
#define BIO_F_BIO_ACCEPT				 101
#define BIO_F_BIO_BER_GET_HEADER			 102
#define BIO_F_BIO_CALLBACK_CTRL				 131
#define BIO_F_BIO_CTRL					 103
#define BIO_F_BIO_GETHOSTBYNAME				 120
#define BIO_F_BIO_GETS					 104
#define BIO_F_BIO_GET_ACCEPT_SOCKET			 105
#define BIO_F_BIO_GET_HOST_IP				 106
#define BIO_F_BIO_GET_PORT				 107
#define BIO_F_BIO_MAKE_PAIR				 121
#define BIO_F_BIO_NEW					 108
#define BIO_F_BIO_NEW_FILE				 109
#define BIO_F_BIO_NEW_MEM_BUF				 126
#define BIO_F_BIO_NREAD					 123
#define BIO_F_BIO_NREAD0				 124
#define BIO_F_BIO_NWRITE				 125
#define BIO_F_BIO_NWRITE0				 122
#define BIO_F_BIO_PUTS					 110
#define BIO_F_BIO_READ					 111
#define BIO_F_BIO_SOCK_INIT				 112
#define BIO_F_BIO_WRITE					 113
#define BIO_F_BUFFER_CTRL				 114
#define BIO_F_CONN_CTRL					 127
#define BIO_F_CONN_STATE				 115
#define BIO_F_FILE_CTRL					 116
#define BIO_F_FILE_READ					 130
#define BIO_F_LINEBUFFER_CTRL				 129
#define BIO_F_MEM_READ					 128
#define BIO_F_MEM_WRITE					 117
#define BIO_F_SSL_NEW					 118
#define BIO_F_WSASTARTUP				 119

/* Reason codes. */
#define BIO_R_ACCEPT_ERROR				 100
#define BIO_R_BAD_FOPEN_MODE				 101
#define BIO_R_BAD_HOSTNAME_LOOKUP			 102
#define BIO_R_BROKEN_PIPE				 124
#define BIO_R_CONNECT_ERROR				 103
#define BIO_R_EOF_ON_MEMORY_BIO				 127
#define BIO_R_ERROR_SETTING_NBIO			 104
#define BIO_R_ERROR_SETTING_NBIO_ON_ACCEPTED_SOCKET	 105
#define BIO_R_ERROR_SETTING_NBIO_ON_ACCEPT_SOCKET	 106
#define BIO_R_GETHOSTBYNAME_ADDR_IS_NOT_AF_INET		 107
#define BIO_R_INVALID_ARGUMENT				 125
#define BIO_R_INVALID_IP_ADDRESS			 108
#define BIO_R_IN_USE					 123
#define BIO_R_KEEPALIVE					 109
#define BIO_R_NBIO_CONNECT_ERROR			 110
#define BIO_R_NO_ACCEPT_PORT_SPECIFIED			 111
#define BIO_R_NO_HOSTNAME_SPECIFIED			 112
#define BIO_R_NO_PORT_DEFINED				 113
#define BIO_R_NO_PORT_SPECIFIED				 114
#define BIO_R_NO_SUCH_FILE				 128
#define BIO_R_NULL_PARAMETER				 115
#define BIO_R_TAG_MISMATCH				 116
#define BIO_R_UNABLE_TO_BIND_SOCKET			 117
#define BIO_R_UNABLE_TO_CREATE_SOCKET			 118
#define BIO_R_UNABLE_TO_LISTEN_SOCKET			 119
#define BIO_R_UNINITIALIZED				 120
#define BIO_R_UNSUPPORTED_METHOD			 121
#define BIO_R_WRITE_TO_READ_ONLY_BIO			 126
#define BIO_R_WSASTARTUP				 122

#ifdef  __cplusplus
}
#endif
#endif
