# Supplementary material for: An improved and efficient mutual authentication scheme for session initiation protocol
Source: PLoS One. 2019 Mar 28;14(3):e0213688. doi: 10.1371/journal.pone.0213688 (PMC6438602; doi:10.1371/journal.pone.0213688)
Supplement: S1 Code — The VS code for analyzing the performance of the Zhang’s scheme. (ZIP) [file pone.0213688.s005.zip › Zhang's scheme/PerfComp/openssl/blowfish.h]

/* crypto/bf/blowfish.h */
/* Copyright (C) 1995-1998 Eric Young (eay@cryptsoft.com)
 * All rights reserved.
 *
 * This package is an SSL implementation written
 * by Eric Young (eay@cryptsoft.com).
 * The implementation was written so as to conform with Netscapes SSL.
 * 
 * This library is free for commercial and non-commercial use as long as
 * the following conditions are aheared to.  The following conditions
 * apply to all code found in this distribution, be it the RC4, RSA,
 * lhash, DES, etc., code; not just the SSL code.  The SSL documentation
 * included with this distribution is covered by the same copyright terms
 * except that the holder is Tim Hudson (tjh@cryptsoft.com).
 * 
 * Copyright remains Eric Young's, and as such any Copyright notices in
 * the code are not to be removed.
 * If this package is used in a product, Eric Young should be given attribution
 * as the author of the parts of the library used.
 * This can be in the form of a textual message at program startup or
 * in documentation (online or textual) provided with the package.
 * 
 * Redistribution and use in source and binary forms, with or without
 * modification, are permitted provided that the following conditions
 * are met:
 * 1. Redistributions of source code must retain the copyright
 *    notice, this list of conditions and the following disclaimer.
 * 2. Redistributions in binary form must reproduce the above copyright
 *    notice, this list of conditions and the following disclaimer in the
 *    documentation and/or other materials provided with the distribution.
 * 3. All advertising materials mentioning features or use of this software
 *    must display the following acknowledgement:
 *    "This product includes cryptographic software written by
 *     Eric Young (eay@cryptsoft.com)"
 *    The word 'cryptographic' can be left out if the rouines from the library
 *    being used are not cryptographic related :-).
 * 4. If you include any Windows specific code (or a derivative thereof) from 
 *    the apps directory (application code) you must include an acknowledgement:
 *    "This product includes software written by Tim Hudson (tjh@cryptsoft.com)"
 * 
 * THIS SOFTWARE IS PROVIDED BY ERIC YOUNG ``AS IS'' AND
 * ANY EXPRESS OR IMPLIED WARRANTIES, INCLUDING, BUT NOT LIMITED TO, THE
 * IMPLIED WARRANTIES OF MERCHANTABILITY AND FITNESS FOR A PARTICULAR PURPOSE
 * ARE DISCLAIMED.  IN NO EVENT SHALL THE AUTHOR OR CONTRIBUTORS BE LIABLE
 * FOR ANY DIRECT, INDIRECT, INCIDENTAL, SPECIAL, EXEMPLARY, OR CONSEQUENTIAL
 * DAMAGES (INCLUDING, BUT NOT LIMITED TO, PROCUREMENT OF SUBSTITUTE GOODS
 * OR SERVICES; LOSS OF USE, DATA, OR PROFITS; OR BUSINESS INTERRUPTION)
 * HOWEVER CAUSED AND ON ANY THEORY OF LIABILITY, WHETHER IN CONTRACT, STRICT
 * LIABILITY, OR TORT (INCLUDING NEGLIGENCE OR OTHERWISE) ARISING IN ANY WAY
 * OUT OF THE USE OF THIS SOFTWARE, EVEN IF ADVISED OF THE POSSIBILITY OF
 * SUCH DAMAGE.
 * 
 * The licence and distribution terms for any publically available version or
 * derivative of this code cannot be changed.  i.e. this code cannot simply be
 * copied and put under another distribution licence
 * [including the GNU Public Licence.]
 */

#ifndef HEADER_BLOWFISH_H
#define HEADER_BLOWFISH_H

#include <openssl/e_os2.h>

#ifdef  __cplusplus
extern "C" {
#endif

#ifdef OPENSSL_NO_BF
#error BF is disabled.
#endif

#define BF_ENCRYPT	1
#define BF_DECRYPT	0

/*
 * !!!!!!!!!!!!!!!!!!!!!!!!!!!!!!!!!!!!!!!!!!!!!!!!!!!!!!!!!!!!!!!!
 * ! BF_LONG has to be at least 32 bits wide. If it's wider, then !
 * ! BF_LONG_LOG2 has to be defined along.                        !
 * !!!!!!!!!!!!!!!!!!!!!!!!!!!!!!!!!!!!!!!!!!!!!!!!!!!!!!!!!!!!!!!!
 */

#if defined(OPENSSL_SYS_WIN16) || defined(__LP32__)
#define BF_LONG unsigned long
#elif defined(OPENSSL_SYS_CRAY) || defined(__ILP64__)
#define BF_LONG unsigned long
#define BF_LONG_LOG2 3
/*
 * _CRAY note. I could declare short, but I have no idea what impact
 * does it have on performance on none-T3E machines. I could declare
 * int, but at least on C90 sizeof(int) can be chosen at compile time.
 * So I've chosen long...
 *					<appro@fy.chalmers.se>
 */
#else
#define BF_LONG unsigned int
#endif

#define BF_ROUNDS	16
#define BF_BLOCK	8

typedef struct bf_key_st
	{
	BF_LONG P[BF_ROUNDS+2];
	BF_LONG S[4*256];
	} BF_KEY;

#ifdef OPENSSL_FIPS 
void private_BF_set_key(BF_KEY *key, int len, const unsigned char *data);
#endif
void BF_set_key(BF_KEY *key, int len, const unsigned char *data);

void BF_encrypt(BF_LONG *data,const BF_KEY *key);
void BF_decrypt(BF_LONG *data,const BF_KEY *key);

void BF_ecb_encrypt(const unsigned char *in, unsigned char *out,
	const BF_KEY *key, int enc);
void BF_cbc_encrypt(const unsigned char *in, unsigned char *out, long length,
	const BF_KEY *schedule, unsigned char *ivec, int enc);
void BF_cfb64_encrypt(const unsigned char *in, unsigned char *out, long length,
	const BF_KEY *schedule, unsigned char *ivec, int *num, int enc);
void BF_ofb64_encrypt(const unsigned char *in, unsigned char *out, long length,
	const BF_KEY *schedule, unsigned char *ivec, int *num);
const char *BF_options(void);

#ifdef  __cplusplus
}
#endif

#endif
