# Supplementary material for: An improved and efficient mutual authentication scheme for session initiation protocol
Source: PLoS One. 2019 Mar 28;14(3):e0213688. doi: 10.1371/journal.pone.0213688 (PMC6438602; doi:10.1371/journal.pone.0213688)
Supplement: S1 Code — The VS code for analyzing the performance of the Zhang’s scheme. (ZIP) [file pone.0213688.s005.zip › Zhang's scheme/PerfComp/openssl/ebcdic.h]

/* crypto/ebcdic.h */

#ifndef HEADER_EBCDIC_H
#define HEADER_EBCDIC_H

#include <sys/types.h>

/* Avoid name clashes with other applications */
#define os_toascii   _openssl_os_toascii
#define os_toebcdic  _openssl_os_toebcdic
#define ebcdic2ascii _openssl_ebcdic2ascii
#define ascii2ebcdic _openssl_ascii2ebcdic

extern const unsigned char os_toascii[256];
extern const unsigned char os_toebcdic[256];
void *ebcdic2ascii(void *dest, const void *srce, size_t count);
void *ascii2ebcdic(void *dest, const void *srce, size_t count);

#endif
