# Supplementary material for: An improved and efficient mutual authentication scheme for session initiation protocol
Source: PLoS One. 2019 Mar 28;14(3):e0213688. doi: 10.1371/journal.pone.0213688 (PMC6438602; doi:10.1371/journal.pone.0213688)
Supplement: S1 Code — The VS code for analyzing the performance of the Zhang’s scheme. (ZIP) [file pone.0213688.s005.zip › Zhang's scheme/PerfComp/openssl/err.h]

/* crypto/err/err.h */
/* Copyright (C) 1995-1998 Eric Young (eay@cryptsoft.com)
 * All rights reserved.
 *
 * This package is an SSL implementation written
 * by Eric Young (eay@cryptsoft.com).
 * The implementation was written so as to conform with Netscapes SSL.
 * 
 * This library is free for commercial and non-commercial use as long as
 * the following conditions are aheared to.  The following conditions
 * apply to all code found in this distribution, be it the RC4, RSA,
 * lhash, DES, etc., code; not just the SSL code.  The SSL documentation
 * included with this distribution is covered by the same copyright terms
 * except that the holder is Tim Hudson (tjh@cryptsoft.com).
 * 
 * Copyright remains Eric Young's, and as such any Copyright notices in
 * the code are not to be removed.
 * If this package is used in a product, Eric Young should be given attribution
 * as the author of the parts of the library used.
 * This can be in the form of a textual message at program startup or
 * in documentation (online or textual) provided with the package.
 * 
 * Redistribution and use in source and binary forms, with or without
 * modification, are permitted provided that the following conditions
 * are met:
 * 1. Redistributions of source code must retain the copyright
 *    notice, this list of conditions and the following disclaimer.
 * 2. Redistributions in binary form must reproduce the above copyright
 *    notice, this list of conditions and the following disclaimer in the
 *    documentation and/or other materials provided with the distribution.
 * 3. All advertising materials mentioning features or use of this software
 *    must display the following acknowledgement:
 *    "This product includes cryptographic software written by
 *     Eric Young (eay@cryptsoft.com)"
 *    The word 'cryptographic' can be left out if the rouines from the library
 *    being used are not cryptographic related :-).
 * 4. If you include any Windows specific code (or a derivative thereof) from 
 *    the apps directory (application code) you must include an acknowledgement:
 *    "This product includes software written by Tim Hudson (tjh@cryptsoft.com)"
 * 
 * THIS SOFTWARE IS PROVIDED BY ERIC YOUNG ``AS IS'' AND
 * ANY EXPRESS OR IMPLIED WARRANTIES, INCLUDING, BUT NOT LIMITED TO, THE
 * IMPLIED WARRANTIES OF MERCHANTABILITY AND FITNESS FOR A PARTICULAR PURPOSE
 * ARE DISCLAIMED.  IN NO EVENT SHALL THE AUTHOR OR CONTRIBUTORS BE LIABLE
 * FOR ANY DIRECT, INDIRECT, INCIDENTAL, SPECIAL, EXEMPLARY, OR CONSEQUENTIAL
 * DAMAGES (INCLUDING, BUT NOT LIMITED TO, PROCUREMENT OF SUBSTITUTE GOODS
 * OR SERVICES; LOSS OF USE, DATA, OR PROFITS; OR BUSINESS INTERRUPTION)
 * HOWEVER CAUSED AND ON ANY THEORY OF LIABILITY, WHETHER IN CONTRACT, STRICT
 * LIABILITY, OR TORT (INCLUDING NEGLIGENCE OR OTHERWISE) ARISING IN ANY WAY
 * OUT OF THE USE OF THIS SOFTWARE, EVEN IF ADVISED OF THE POSSIBILITY OF
 * SUCH DAMAGE.
 * 
 * The licence and distribution terms for any publically available version or
 * derivative of this code cannot be changed.  i.e. this code cannot simply be
 * copied and put under another distribution licence
 * [including the GNU Public Licence.]
 */

#ifndef HEADER_ERR_H
#define HEADER_ERR_H

#include <openssl/e_os2.h>

#ifndef OPENSSL_NO_FP_API
#include <stdio.h>
#include <stdlib.h>
#endif

#include <openssl/ossl_typ.h>
#ifndef OPENSSL_NO_BIO
#include <openssl/bio.h>
#endif
#ifndef OPENSSL_NO_LHASH
#include <openssl/lhash.h>
#endif

#ifdef	__cplusplus
extern "C" {
#endif

#ifndef OPENSSL_NO_ERR
#define ERR_PUT_error(a,b,c,d,e)	ERR_put_error(a,b,c,d,e)
#else
#define ERR_PUT_error(a,b,c,d,e)	ERR_put_error(a,b,c,NULL,0)
#endif

#include <errno.h>

#define ERR_TXT_MALLOCED	0x01
#define ERR_TXT_STRING		0x02

#define ERR_FLAG_MARK		0x01

#define ERR_NUM_ERRORS	16
typedef struct err_state_st
	{
	unsigned long pid;
	int err_flags[ERR_NUM_ERRORS];
	unsigned long err_buffer[ERR_NUM_ERRORS];
	char *err_data[ERR_NUM_ERRORS];
	int err_data_flags[ERR_NUM_ERRORS];
	const char *err_file[ERR_NUM_ERRORS];
	int err_line[ERR_NUM_ERRORS];
	int top,bottom;
	} ERR_STATE;

/* library */
#define ERR_LIB_NONE		1
#define ERR_LIB_SYS		2
#define ERR_LIB_BN		3
#define ERR_LIB_RSA		4
#define ERR_LIB_DH		5
#define ERR_LIB_EVP		6
#define ERR_LIB_BUF		7
#define ERR_LIB_OBJ		8
#define ERR_LIB_PEM		9
#define ERR_LIB_DSA		10
#define ERR_LIB_X509		11
/* #define ERR_LIB_METH         12 */
#define ERR_LIB_ASN1		13
#define ERR_LIB_CONF		14
#define ERR_LIB_CRYPTO		15
#define ERR_LIB_EC		16
#define ERR_LIB_SSL		20
/* #define ERR_LIB_SSL23        21 */
/* #define ERR_LIB_SSL2         22 */
/* #define ERR_LIB_SSL3         23 */
/* #define ERR_LIB_RSAREF       30 */
/* #define ERR_LIB_PROXY        31 */
#define ERR_LIB_BIO		32
#define ERR_LIB_PKCS7		33
#define ERR_LIB_X509V3		34
#define ERR_LIB_PKCS12		35
#define ERR_LIB_RAND		36
#define ERR_LIB_DSO		37
#define ERR_LIB_ENGINE		38
#define ERR_LIB_OCSP            39
#define ERR_LIB_UI              40
#define ERR_LIB_COMP            41
#define ERR_LIB_ECDSA		42
#define ERR_LIB_ECDH		43
#define ERR_LIB_STORE           44
#define ERR_LIB_FIPS		45
#define ERR_LIB_CMS		46
#define ERR_LIB_JPAKE		47

#define ERR_LIB_USER		128

#define SYSerr(f,r)  ERR_PUT_error(ERR_LIB_SYS,(f),(r),__FILE__,__LINE__)
#define BNerr(f,r)   ERR_PUT_error(ERR_LIB_BN,(f),(r),__FILE__,__LINE__)
#define RSAerr(f,r)  ERR_PUT_error(ERR_LIB_RSA,(f),(r),__FILE__,__LINE__)
#define DHerr(f,r)   ERR_PUT_error(ERR_LIB_DH,(f),(r),__FILE__,__LINE__)
#define EVPerr(f,r)  ERR_PUT_error(ERR_LIB_EVP,(f),(r),__FILE__,__LINE__)
#define BUFerr(f,r)  ERR_PUT_error(ERR_LIB_BUF,(f),(r),__FILE__,__LINE__)
#define OBJerr(f,r)  ERR_PUT_error(ERR_LIB_OBJ,(f),(r),__FILE__,__LINE__)
#define PEMerr(f,r)  ERR_PUT_error(ERR_LIB_PEM,(f),(r),__FILE__,__LINE__)
#define DSAerr(f,r)  ERR_PUT_error(ERR_LIB_DSA,(f),(r),__FILE__,__LINE__)
#define X509err(f,r) ERR_PUT_error(ERR_LIB_X509,(f),(r),__FILE__,__LINE__)
#define ASN1err(f,r) ERR_PUT_error(ERR_LIB_ASN1,(f),(r),__FILE__,__LINE__)
#define CONFerr(f,r) ERR_PUT_error(ERR_LIB_CONF,(f),(r),__FILE__,__LINE__)
#define CRYPTOerr(f,r) ERR_PUT_error(ERR_LIB_CRYPTO,(f),(r),__FILE__,__LINE__)
#define ECerr(f,r)   ERR_PUT_error(ERR_LIB_EC,(f),(r),__FILE__,__LINE__)
#define SSLerr(f,r)  ERR_PUT_error(ERR_LIB_SSL,(f),(r),__FILE__,__LINE__)
#define BIOerr(f,r)  ERR_PUT_error(ERR_LIB_BIO,(f),(r),__FILE__,__LINE__)
#define PKCS7err(f,r) ERR_PUT_error(ERR_LIB_PKCS7,(f),(r),__FILE__,__LINE__)
#define X509V3err(f,r) ERR_PUT_error(ERR_LIB_X509V3,(f),(r),__FILE__,__LINE__)
#define PKCS12err(f,r) ERR_PUT_error(ERR_LIB_PKCS12,(f),(r),__FILE__,__LINE__)
#define RANDerr(f,r) ERR_PUT_error(ERR_LIB_RAND,(f),(r),__FILE__,__LINE__)
#define DSOerr(f,r) ERR_PUT_error(ERR_LIB_DSO,(f),(r),__FILE__,__LINE__)
#define ENGINEerr(f,r) ERR_PUT_error(ERR_LIB_ENGINE,(f),(r),__FILE__,__LINE__)
#define OCSPerr(f,r) ERR_PUT_error(ERR_LIB_OCSP,(f),(r),__FILE__,__LINE__)
#define UIerr(f,r) ERR_PUT_error(ERR_LIB_UI,(f),(r),__FILE__,__LINE__)
#define COMPerr(f,r) ERR_PUT_error(ERR_LIB_COMP,(f),(r),__FILE__,__LINE__)
#define ECDSAerr(f,r)  ERR_PUT_error(ERR_LIB_ECDSA,(f),(r),__FILE__,__LINE__)
#define ECDHerr(f,r)  ERR_PUT_error(ERR_LIB_ECDH,(f),(r),__FILE__,__LINE__)
#define STOREerr(f,r) ERR_PUT_error(ERR_LIB_STORE,(f),(r),__FILE__,__LINE__)
#define FIPSerr(f,r) ERR_PUT_error(ERR_LIB_FIPS,(f),(r),__FILE__,__LINE__)
#define CMSerr(f,r) ERR_PUT_error(ERR_LIB_CMS,(f),(r),__FILE__,__LINE__)
#define JPAKEerr(f,r) ERR_PUT_error(ERR_LIB_JPAKE,(f),(r),__FILE__,__LINE__)

/* Borland C seems too stupid to be able to shift and do longs in
 * the pre-processor :-( */
#define ERR_PACK(l,f,r)		(((((unsigned long)l)&0xffL)*0x1000000)| \
				((((unsigned long)f)&0xfffL)*0x1000)| \
				((((unsigned long)r)&0xfffL)))
#define ERR_GET_LIB(l)		(int)((((unsigned long)l)>>24L)&0xffL)
#define ERR_GET_FUNC(l)		(int)((((unsigned long)l)>>12L)&0xfffL)
#define ERR_GET_REASON(l)	(int)((l)&0xfffL)
#define ERR_FATAL_ERROR(l)	(int)((l)&ERR_R_FATAL)


/* OS functions */
#define SYS_F_FOPEN		1
#define SYS_F_CONNECT		2
#define SYS_F_GETSERVBYNAME	3
#define SYS_F_SOCKET		4
#define SYS_F_IOCTLSOCKET	5
#define SYS_F_BIND		6
#define SYS_F_LISTEN		7
#define SYS_F_ACCEPT		8
#define SYS_F_WSASTARTUP	9 /* Winsock stuff */
#define SYS_F_OPENDIR		10
#define SYS_F_FREAD		11


/* reasons */
#define ERR_R_SYS_LIB	ERR_LIB_SYS       /* 2 */
#define ERR_R_BN_LIB	ERR_LIB_BN        /* 3 */
#define ERR_R_RSA_LIB	ERR_LIB_RSA       /* 4 */
#define ERR_R_DH_LIB	ERR_LIB_DH        /* 5 */
#define ERR_R_EVP_LIB	ERR_LIB_EVP       /* 6 */
#define ERR_R_BUF_LIB	ERR_LIB_BUF       /* 7 */
#define ERR_R_OBJ_LIB	ERR_LIB_OBJ       /* 8 */
#define ERR_R_PEM_LIB	ERR_LIB_PEM       /* 9 */
#define ERR_R_DSA_LIB	ERR_LIB_DSA      /* 10 */
#define ERR_R_X509_LIB	ERR_LIB_X509     /* 11 */
#define ERR_R_ASN1_LIB	ERR_LIB_ASN1     /* 13 */
#define ERR_R_CONF_LIB	ERR_LIB_CONF     /* 14 */
#define ERR_R_CRYPTO_LIB ERR_LIB_CRYPTO  /* 15 */
#define ERR_R_EC_LIB	ERR_LIB_EC       /* 16 */
#define ERR_R_SSL_LIB	ERR_LIB_SSL      /* 20 */
#define ERR_R_BIO_LIB	ERR_LIB_BIO      /* 32 */
#define ERR_R_PKCS7_LIB	ERR_LIB_PKCS7    /* 33 */
#define ERR_R_X509V3_LIB ERR_LIB_X509V3  /* 34 */
#define ERR_R_PKCS12_LIB ERR_LIB_PKCS12  /* 35 */
#define ERR_R_RAND_LIB	ERR_LIB_RAND     /* 36 */
#define ERR_R_DSO_LIB	ERR_LIB_DSO      /* 37 */
#define ERR_R_ENGINE_LIB ERR_LIB_ENGINE  /* 38 */
#define ERR_R_OCSP_LIB  ERR_LIB_OCSP     /* 39 */
#define ERR_R_UI_LIB    ERR_LIB_UI       /* 40 */
#define ERR_R_COMP_LIB	ERR_LIB_COMP     /* 41 */
#define ERR_R_ECDSA_LIB ERR_LIB_ECDSA	 /* 42 */
#define ERR_R_ECDH_LIB  ERR_LIB_ECDH	 /* 43 */
#define ERR_R_STORE_LIB ERR_LIB_STORE    /* 44 */

#define ERR_R_NESTED_ASN1_ERROR			58
#define ERR_R_BAD_ASN1_OBJECT_HEADER		59
#define ERR_R_BAD_GET_ASN1_OBJECT_CALL		60
#define ERR_R_EXPECTING_AN_ASN1_SEQUENCE	61
#define ERR_R_ASN1_LENGTH_MISMATCH		62
#define ERR_R_MISSING_ASN1_EOS			63

/* fatal error */
#define ERR_R_FATAL				64
#define	ERR_R_MALLOC_FAILURE			(1|ERR_R_FATAL)
#define	ERR_R_SHOULD_NOT_HAVE_BEEN_CALLED	(2|ERR_R_FATAL)
#define	ERR_R_PASSED_NULL_PARAMETER		(3|ERR_R_FATAL)
#define	ERR_R_INTERNAL_ERROR			(4|ERR_R_FATAL)
#define	ERR_R_DISABLED				(5|ERR_R_FATAL)

/* 99 is the maximum possible ERR_R_... code, higher values
 * are reserved for the individual libraries */


typedef struct ERR_string_data_st
	{
	unsigned long error;
	const char *string;
	} ERR_STRING_DATA;

void ERR_put_error(int lib, int func,int reason,const char *file,int line);
void ERR_set_error_data(char *data,int flags);

unsigned long ERR_get_error(void);
unsigned long ERR_get_error_line(const char **file,int *line);
unsigned long ERR_get_error_line_data(const char **file,int *line,
				      const char **data, int *flags);
unsigned long ERR_peek_error(void);
unsigned long ERR_peek_error_line(const char **file,int *line);
unsigned long ERR_peek_error_line_data(const char **file,int *line,
				       const char **data,int *flags);
unsigned long ERR_peek_last_error(void);
unsigned long ERR_peek_last_error_line(const char **file,int *line);
unsigned long ERR_peek_last_error_line_data(const char **file,int *line,
				       const char **data,int *flags);
void ERR_clear_error(void );
char *ERR_error_string(unsigned long e,char *buf);
void ERR_error_string_n(unsigned long e, char *buf, size_t len);
const char *ERR_lib_error_string(unsigned long e);
const char *ERR_func_error_string(unsigned long e);
const char *ERR_reason_error_string(unsigned long e);
void ERR_print_errors_cb(int (*cb)(const char *str, size_t len, void *u),
			 void *u);
#ifndef OPENSSL_NO_FP_API
void ERR_print_errors_fp(FILE *fp);
#endif
#ifndef OPENSSL_NO_BIO
void ERR_print_errors(BIO *bp);
void ERR_add_error_data(int num, ...);
#endif
void ERR_load_strings(int lib,ERR_STRING_DATA str[]);
void ERR_unload_strings(int lib,ERR_STRING_DATA str[]);
void ERR_load_ERR_strings(void);
void ERR_load_crypto_strings(void);
void ERR_free_strings(void);

void ERR_remove_state(unsigned long pid); /* if zero we look it up */
ERR_STATE *ERR_get_state(void);

#ifndef OPENSSL_NO_LHASH
LHASH *ERR_get_string_table(void);
LHASH *ERR_get_err_state_table(void);
void ERR_release_err_state_table(LHASH **hash);
#endif

int ERR_get_next_error_library(void);

int ERR_set_mark(void);
int ERR_pop_to_mark(void);

#ifdef OPENSSL_FIPS
void int_ERR_set_state_func(ERR_STATE *(*get_func)(void),
				void (*remove_func)(unsigned long pid));
void int_ERR_lib_init(void);
#endif

/* Already defined in ossl_typ.h */
/* typedef struct st_ERR_FNS ERR_FNS; */
/* An application can use this function and provide the return value to loaded
 * modules that should use the application's ERR state/functionality */
const ERR_FNS *ERR_get_implementation(void);
/* A loaded module should call this function prior to any ERR operations using
 * the application's "ERR_FNS". */
int ERR_set_implementation(const ERR_FNS *fns);

#ifdef	__cplusplus
}
#endif

#endif
