# Supplementary material for: An improved and efficient mutual authentication scheme for session initiation protocol
Source: PLoS One. 2019 Mar 28;14(3):e0213688. doi: 10.1371/journal.pone.0213688 (PMC6438602; doi:10.1371/journal.pone.0213688)
Supplement: S1 Code — The VS code for analyzing the performance of the Zhang’s scheme. (ZIP) [file pone.0213688.s005.zip › Zhang's scheme/PerfComp/openssl/e_os2.h]

/* e_os2.h */
/* ====================================================================
 * Copyright (c) 1998-2000 The OpenSSL Project.  All rights reserved.
 *
 * Redistribution and use in source and binary forms, with or without
 * modification, are permitted provided that the following conditions
 * are met:
 *
 * 1. Redistributions of source code must retain the above copyright
 *    notice, this list of conditions and the following disclaimer. 
 *
 * 2. Redistributions in binary form must reproduce the above copyright
 *    notice, this list of conditions and the following disclaimer in
 *    the documentation and/or other materials provided with the
 *    distribution.
 *
 * 3. All advertising materials mentioning features or use of this
 *    software must display the following acknowledgment:
 *    "This product includes software developed by the OpenSSL Project
 *    for use in the OpenSSL Toolkit. (http://www.openssl.org/)"
 *
 * 4. The names "OpenSSL Toolkit" and "OpenSSL Project" must not be used to
 *    endorse or promote products derived from this software without
 *    prior written permission. For written permission, please contact
 *    openssl-core@openssl.org.
 *
 * 5. Products derived from this software may not be called "OpenSSL"
 *    nor may "OpenSSL" appear in their names without prior written
 *    permission of the OpenSSL Project.
 *
 * 6. Redistributions of any form whatsoever must retain the following
 *    acknowledgment:
 *    "This product includes software developed by the OpenSSL Project
 *    for use in the OpenSSL Toolkit (http://www.openssl.org/)"
 *
 * THIS SOFTWARE IS PROVIDED BY THE OpenSSL PROJECT ``AS IS'' AND ANY
 * EXPRESSED OR IMPLIED WARRANTIES, INCLUDING, BUT NOT LIMITED TO, THE
 * IMPLIED WARRANTIES OF MERCHANTABILITY AND FITNESS FOR A PARTICULAR
 * PURPOSE ARE DISCLAIMED.  IN NO EVENT SHALL THE OpenSSL PROJECT OR
 * ITS CONTRIBUTORS BE LIABLE FOR ANY DIRECT, INDIRECT, INCIDENTAL,
 * SPECIAL, EXEMPLARY, OR CONSEQUENTIAL DAMAGES (INCLUDING, BUT
 * NOT LIMITED TO, PROCUREMENT OF SUBSTITUTE GOODS OR SERVICES;
 * LOSS OF USE, DATA, OR PROFITS; OR BUSINESS INTERRUPTION)
 * HOWEVER CAUSED AND ON ANY THEORY OF LIABILITY, WHETHER IN CONTRACT,
 * STRICT LIABILITY, OR TORT (INCLUDING NEGLIGENCE OR OTHERWISE)
 * ARISING IN ANY WAY OUT OF THE USE OF THIS SOFTWARE, EVEN IF ADVISED
 * OF THE POSSIBILITY OF SUCH DAMAGE.
 * ====================================================================
 *
 * This product includes cryptographic software written by Eric Young
 * (eay@cryptsoft.com).  This product includes software written by Tim
 * Hudson (tjh@cryptsoft.com).
 *
 */

#include "openssl/opensslconf.h"

#ifndef HEADER_E_OS2_H
#define HEADER_E_OS2_H

#ifdef  __cplusplus
extern "C" {
#endif

/******************************************************************************
 * Detect operating systems.  This probably needs completing.
 * The result is that at least one OPENSSL_SYS_os macro should be defined.
 * However, if none is defined, Unix is assumed.
 **/

#define OPENSSL_SYS_UNIX

/* ----------------------- Macintosh, before MacOS X ----------------------- */
#if defined(__MWERKS__) && defined(macintosh) || defined(OPENSSL_SYSNAME_MAC)
# undef OPENSSL_SYS_UNIX
# define OPENSSL_SYS_MACINTOSH_CLASSIC
#endif

/* ----------------------- NetWare ----------------------------------------- */
#if defined(NETWARE) || defined(OPENSSL_SYSNAME_NETWARE)
# undef OPENSSL_SYS_UNIX
# define OPENSSL_SYS_NETWARE
#endif

/* ---------------------- Microsoft operating systems ---------------------- */

/* Note that MSDOS actually denotes 32-bit environments running on top of
   MS-DOS, such as DJGPP one. */
#if defined(OPENSSL_SYSNAME_MSDOS)
# undef OPENSSL_SYS_UNIX
# define OPENSSL_SYS_MSDOS
#endif

/* For 32 bit environment, there seems to be the CygWin environment and then
   all the others that try to do the same thing Microsoft does... */
#if defined(OPENSSL_SYSNAME_UWIN)
# undef OPENSSL_SYS_UNIX
# define OPENSSL_SYS_WIN32_UWIN
#else
# if defined(__CYGWIN32__) || defined(OPENSSL_SYSNAME_CYGWIN32)
#  undef OPENSSL_SYS_UNIX
#  define OPENSSL_SYS_WIN32_CYGWIN
# else
#  if defined(_WIN32) || defined(OPENSSL_SYSNAME_WIN32)
#   undef OPENSSL_SYS_UNIX
#   define OPENSSL_SYS_WIN32
#  endif
#  if defined(OPENSSL_SYSNAME_WINNT)
#   undef OPENSSL_SYS_UNIX
#   define OPENSSL_SYS_WINNT
#  endif
#  if defined(OPENSSL_SYSNAME_WINCE)
#   undef OPENSSL_SYS_UNIX
#   define OPENSSL_SYS_WINCE
#  endif
# endif
#endif

/* Anything that tries to look like Microsoft is "Windows" */
#if defined(OPENSSL_SYS_WIN32) || defined(OPENSSL_SYS_WINNT) || defined(OPENSSL_SYS_WINCE)
# undef OPENSSL_SYS_UNIX
# define OPENSSL_SYS_WINDOWS
# ifndef OPENSSL_SYS_MSDOS
#  define OPENSSL_SYS_MSDOS
# endif
#endif

/* DLL settings.  This part is a bit tough, because it's up to the application
   implementor how he or she will link the application, so it requires some
   macro to be used. */
#ifdef OPENSSL_SYS_WINDOWS
# ifndef OPENSSL_OPT_WINDLL
#  if defined(_WINDLL) /* This is used when building OpenSSL to indicate that
                          DLL linkage should be used */
#   define OPENSSL_OPT_WINDLL
#  endif
# endif
#endif

/* -------------------------------- OpenVMS -------------------------------- */
#if defined(__VMS) || defined(VMS) || defined(OPENSSL_SYSNAME_VMS)
# undef OPENSSL_SYS_UNIX
# define OPENSSL_SYS_VMS
# if defined(__DECC)
#  define OPENSSL_SYS_VMS_DECC
# elif defined(__DECCXX)
#  define OPENSSL_SYS_VMS_DECC
#  define OPENSSL_SYS_VMS_DECCXX
# else
#  define OPENSSL_SYS_VMS_NODECC
# endif
#endif

/* --------------------------------- OS/2 ---------------------------------- */
#if defined(__EMX__) || defined(__OS2__)
# undef OPENSSL_SYS_UNIX
# define OPENSSL_SYS_OS2
#endif

/* --------------------------------- Unix ---------------------------------- */
#ifdef OPENSSL_SYS_UNIX
# if defined(linux) || defined(__linux__) || defined(OPENSSL_SYSNAME_LINUX)
#  define OPENSSL_SYS_LINUX
# endif
# ifdef OPENSSL_SYSNAME_MPE
#  define OPENSSL_SYS_MPE
# endif
# ifdef OPENSSL_SYSNAME_SNI
#  define OPENSSL_SYS_SNI
# endif
# ifdef OPENSSL_SYSNAME_ULTRASPARC
#  define OPENSSL_SYS_ULTRASPARC
# endif
# ifdef OPENSSL_SYSNAME_NEWS4
#  define OPENSSL_SYS_NEWS4
# endif
# ifdef OPENSSL_SYSNAME_MACOSX
#  define OPENSSL_SYS_MACOSX
# endif
# ifdef OPENSSL_SYSNAME_MACOSX_RHAPSODY
#  define OPENSSL_SYS_MACOSX_RHAPSODY
#  define OPENSSL_SYS_MACOSX
# endif
# ifdef OPENSSL_SYSNAME_SUNOS
#  define OPENSSL_SYS_SUNOS
#endif
# if defined(_CRAY) || defined(OPENSSL_SYSNAME_CRAY)
#  define OPENSSL_SYS_CRAY
# endif
# if defined(_AIX) || defined(OPENSSL_SYSNAME_AIX)
#  define OPENSSL_SYS_AIX
# endif
#endif

/* --------------------------------- VOS ----------------------------------- */
#ifdef OPENSSL_SYSNAME_VOS
# define OPENSSL_SYS_VOS
#endif

/* ------------------------------- VxWorks --------------------------------- */
#ifdef OPENSSL_SYSNAME_VXWORKS
# define OPENSSL_SYS_VXWORKS
#endif

/**
 * That's it for OS-specific stuff
 *****************************************************************************/


/* Specials for I/O an exit */
#ifdef OPENSSL_SYS_MSDOS
# define OPENSSL_UNISTD_IO <io.h>
# define OPENSSL_DECLARE_EXIT extern void exit(int);
#else
# define OPENSSL_UNISTD_IO OPENSSL_UNISTD
# define OPENSSL_DECLARE_EXIT /* declared in unistd.h */
#endif

/* Definitions of OPENSSL_GLOBAL and OPENSSL_EXTERN, to define and declare
   certain global symbols that, with some compilers under VMS, have to be
   defined and declared explicitely with globaldef and globalref.
   Definitions of OPENSSL_EXPORT and OPENSSL_IMPORT, to define and declare
   DLL exports and imports for compilers under Win32.  These are a little
   more complicated to use.  Basically, for any library that exports some
   global variables, the following code must be present in the header file
   that declares them, before OPENSSL_EXTERN is used:

   #ifdef SOME_BUILD_FLAG_MACRO
   # undef OPENSSL_EXTERN
   # define OPENSSL_EXTERN OPENSSL_EXPORT
   #endif

   The default is to have OPENSSL_EXPORT, OPENSSL_IMPORT and OPENSSL_GLOBAL
   have some generally sensible values, and for OPENSSL_EXTERN to have the
   value OPENSSL_IMPORT.
*/

#if defined(OPENSSL_SYS_VMS_NODECC)
# define OPENSSL_EXPORT globalref
# define OPENSSL_IMPORT globalref
# define OPENSSL_GLOBAL globaldef
#elif defined(OPENSSL_SYS_WINDOWS) && defined(OPENSSL_OPT_WINDLL)
# define OPENSSL_EXPORT extern __declspec(dllexport)
# define OPENSSL_IMPORT extern __declspec(dllimport)
# define OPENSSL_GLOBAL
#else
# define OPENSSL_EXPORT extern
# define OPENSSL_IMPORT extern
# define OPENSSL_GLOBAL
#endif
#define OPENSSL_EXTERN OPENSSL_IMPORT

/* Macros to allow global variables to be reached through function calls when
   required (if a shared library version requvres it, for example.
   The way it's done allows definitions like this:

	// in foobar.c
	OPENSSL_IMPLEMENT_GLOBAL(int,foobar) = 0;
	// in foobar.h
	OPENSSL_DECLARE_GLOBAL(int,foobar);
	#define foobar OPENSSL_GLOBAL_REF(foobar)
*/
#ifdef OPENSSL_EXPORT_VAR_AS_FUNCTION
# define OPENSSL_IMPLEMENT_GLOBAL(type,name)			     \
	extern type _hide_##name;				     \
	type *_shadow_##name(void) { return &_hide_##name; }	     \
	static type _hide_##name
# define OPENSSL_DECLARE_GLOBAL(type,name) type *_shadow_##name(void)
# define OPENSSL_GLOBAL_REF(name) (*(_shadow_##name()))
#else
# define OPENSSL_IMPLEMENT_GLOBAL(type,name) OPENSSL_GLOBAL type _shadow_##name
# define OPENSSL_DECLARE_GLOBAL(type,name) OPENSSL_EXPORT type _shadow_##name
# define OPENSSL_GLOBAL_REF(name) _shadow_##name
#endif

#ifdef  __cplusplus
}
#endif
#endif
