# Supplementary material for: An improved and efficient mutual authentication scheme for session initiation protocol
Source: PLoS One. 2019 Mar 28;14(3):e0213688. doi: 10.1371/journal.pone.0213688 (PMC6438602; doi:10.1371/journal.pone.0213688)
Supplement: S1 Code — The VS code for analyzing the performance of the Zhang’s scheme. (ZIP) [file pone.0213688.s005.zip › Zhang's scheme/PerfComp/openssl/krb5_asn.h]

/* krb5_asn.h */
/* Written by Vern Staats <staatsvr@asc.hpc.mil> for the OpenSSL project,
** using ocsp/{*.h,*asn*.c} as a starting point
*/

/* ====================================================================
 * Copyright (c) 1998-2000 The OpenSSL Project.  All rights reserved.
 *
 * Redistribution and use in source and binary forms, with or without
 * modification, are permitted provided that the following conditions
 * are met:
 *
 * 1. Redistributions of source code must retain the above copyright
 *    notice, this list of conditions and the following disclaimer. 
 *
 * 2. Redistributions in binary form must reproduce the above copyright
 *    notice, this list of conditions and the following disclaimer in
 *    the documentation and/or other materials provided with the
 *    distribution.
 *
 * 3. All advertising materials mentioning features or use of this
 *    software must display the following acknowledgment:
 *    "This product includes software developed by the OpenSSL Project
 *    for use in the OpenSSL Toolkit. (http://www.openssl.org/)"
 *
 * 4. The names "OpenSSL Toolkit" and "OpenSSL Project" must not be used to
 *    endorse or promote products derived from this software without
 *    prior written permission. For written permission, please contact
 *    openssl-core@openssl.org.
 *
 * 5. Products derived from this software may not be called "OpenSSL"
 *    nor may "OpenSSL" appear in their names without prior written
 *    permission of the OpenSSL Project.
 *
 * 6. Redistributions of any form whatsoever must retain the following
 *    acknowledgment:
 *    "This product includes software developed by the OpenSSL Project
 *    for use in the OpenSSL Toolkit (http://www.openssl.org/)"
 *
 * THIS SOFTWARE IS PROVIDED BY THE OpenSSL PROJECT ``AS IS'' AND ANY
 * EXPRESSED OR IMPLIED WARRANTIES, INCLUDING, BUT NOT LIMITED TO, THE
 * IMPLIED WARRANTIES OF MERCHANTABILITY AND FITNESS FOR A PARTICULAR
 * PURPOSE ARE DISCLAIMED.  IN NO EVENT SHALL THE OpenSSL PROJECT OR
 * ITS CONTRIBUTORS BE LIABLE FOR ANY DIRECT, INDIRECT, INCIDENTAL,
 * SPECIAL, EXEMPLARY, OR CONSEQUENTIAL DAMAGES (INCLUDING, BUT
 * NOT LIMITED TO, PROCUREMENT OF SUBSTITUTE GOODS OR SERVICES;
 * LOSS OF USE, DATA, OR PROFITS; OR BUSINESS INTERRUPTION)
 * HOWEVER CAUSED AND ON ANY THEORY OF LIABILITY, WHETHER IN CONTRACT,
 * STRICT LIABILITY, OR TORT (INCLUDING NEGLIGENCE OR OTHERWISE)
 * ARISING IN ANY WAY OUT OF THE USE OF THIS SOFTWARE, EVEN IF ADVISED
 * OF THE POSSIBILITY OF SUCH DAMAGE.
 * ====================================================================
 *
 * This product includes cryptographic software written by Eric Young
 * (eay@cryptsoft.com).  This product includes software written by Tim
 * Hudson (tjh@cryptsoft.com).
 *
 */

#ifndef HEADER_KRB5_ASN_H
#define HEADER_KRB5_ASN_H

/*
#include <krb5.h>
*/
#include <openssl/safestack.h>

#ifdef  __cplusplus
extern "C" {
#endif


/*	ASN.1 from Kerberos RFC 1510
*/

/*	EncryptedData ::=   SEQUENCE {
**		etype[0]                      INTEGER, -- EncryptionType
**		kvno[1]                       INTEGER OPTIONAL,
**		cipher[2]                     OCTET STRING -- ciphertext
**	}
*/
typedef	struct	krb5_encdata_st
	{
	ASN1_INTEGER			*etype;
	ASN1_INTEGER			*kvno;
	ASN1_OCTET_STRING		*cipher;
	}	KRB5_ENCDATA;

DECLARE_STACK_OF(KRB5_ENCDATA)

/*	PrincipalName ::=   SEQUENCE {
**		name-type[0]                  INTEGER,
**		name-string[1]                SEQUENCE OF GeneralString
**	}
*/
typedef	struct	krb5_princname_st
	{
	ASN1_INTEGER			*nametype;
	STACK_OF(ASN1_GENERALSTRING)	*namestring;
	}	KRB5_PRINCNAME;

DECLARE_STACK_OF(KRB5_PRINCNAME)


/*	Ticket ::=	[APPLICATION 1] SEQUENCE {
**		tkt-vno[0]                    INTEGER,
**		realm[1]                      Realm,
**		sname[2]                      PrincipalName,
**		enc-part[3]                   EncryptedData
**	}
*/
typedef	struct	krb5_tktbody_st
	{
	ASN1_INTEGER			*tktvno;
	ASN1_GENERALSTRING		*realm;
	KRB5_PRINCNAME			*sname;
	KRB5_ENCDATA			*encdata;
	}	KRB5_TKTBODY;

typedef STACK_OF(KRB5_TKTBODY) KRB5_TICKET;
DECLARE_STACK_OF(KRB5_TKTBODY)


/*	AP-REQ ::=      [APPLICATION 14] SEQUENCE {
**		pvno[0]                       INTEGER,
**		msg-type[1]                   INTEGER,
**		ap-options[2]                 APOptions,
**		ticket[3]                     Ticket,
**		authenticator[4]              EncryptedData
**	}
**
**	APOptions ::=   BIT STRING {
**		reserved(0), use-session-key(1), mutual-required(2) }
*/
typedef	struct	krb5_ap_req_st
	{
	ASN1_INTEGER			*pvno;
	ASN1_INTEGER			*msgtype;
	ASN1_BIT_STRING			*apoptions;
	KRB5_TICKET			*ticket;
	KRB5_ENCDATA			*authenticator;
	}	KRB5_APREQBODY;

typedef STACK_OF(KRB5_APREQBODY) KRB5_APREQ;
DECLARE_STACK_OF(KRB5_APREQBODY)


/*	Authenticator Stuff	*/


/*	Checksum ::=   SEQUENCE {
**		cksumtype[0]                  INTEGER,
**		checksum[1]                   OCTET STRING
**	}
*/
typedef	struct	krb5_checksum_st
	{
	ASN1_INTEGER			*ctype;
	ASN1_OCTET_STRING		*checksum;
	}	KRB5_CHECKSUM;

DECLARE_STACK_OF(KRB5_CHECKSUM)


/*	EncryptionKey ::=   SEQUENCE {
**		keytype[0]                    INTEGER,
**		keyvalue[1]                   OCTET STRING
**	}
*/
typedef struct  krb5_encryptionkey_st
	{
	ASN1_INTEGER			*ktype;
	ASN1_OCTET_STRING		*keyvalue;
	}	KRB5_ENCKEY;

DECLARE_STACK_OF(KRB5_ENCKEY)


/*	AuthorizationData ::=   SEQUENCE OF SEQUENCE {
**		ad-type[0]                    INTEGER,
**              ad-data[1]                    OCTET STRING
**	}
*/
typedef struct	krb5_authorization_st
	{
	ASN1_INTEGER			*adtype;
	ASN1_OCTET_STRING		*addata;
	}	KRB5_AUTHDATA;

DECLARE_STACK_OF(KRB5_AUTHDATA)

			
/*	-- Unencrypted authenticator
**	Authenticator ::=    [APPLICATION 2] SEQUENCE    {
**		authenticator-vno[0]          INTEGER,
**		crealm[1]                     Realm,
**		cname[2]                      PrincipalName,
**		cksum[3]                      Checksum OPTIONAL,
**		cusec[4]                      INTEGER,
**		ctime[5]                      KerberosTime,
**		subkey[6]                     EncryptionKey OPTIONAL,
**		seq-number[7]                 INTEGER OPTIONAL,
**		authorization-data[8]         AuthorizationData OPTIONAL
**	}
*/
typedef struct	krb5_authenticator_st
	{
	ASN1_INTEGER			*avno;
	ASN1_GENERALSTRING		*crealm;
	KRB5_PRINCNAME			*cname;
	KRB5_CHECKSUM			*cksum;
	ASN1_INTEGER			*cusec;
	ASN1_GENERALIZEDTIME		*ctime;
	KRB5_ENCKEY			*subkey;
	ASN1_INTEGER			*seqnum;
	KRB5_AUTHDATA			*authorization;
	}	KRB5_AUTHENTBODY;

typedef STACK_OF(KRB5_AUTHENTBODY) KRB5_AUTHENT;
DECLARE_STACK_OF(KRB5_AUTHENTBODY)


/*  DECLARE_ASN1_FUNCTIONS(type) = DECLARE_ASN1_FUNCTIONS_name(type, type) =
**	type *name##_new(void);
**	void name##_free(type *a);
**	DECLARE_ASN1_ENCODE_FUNCTIONS(type, name, name) =
**	 DECLARE_ASN1_ENCODE_FUNCTIONS(type, itname, name) =
**	  type *d2i_##name(type **a, const unsigned char **in, long len);
**	  int i2d_##name(type *a, unsigned char **out);
**	  DECLARE_ASN1_ITEM(itname) = OPENSSL_EXTERN const ASN1_ITEM itname##_it
*/

DECLARE_ASN1_FUNCTIONS(KRB5_ENCDATA)
DECLARE_ASN1_FUNCTIONS(KRB5_PRINCNAME)
DECLARE_ASN1_FUNCTIONS(KRB5_TKTBODY)
DECLARE_ASN1_FUNCTIONS(KRB5_APREQBODY)
DECLARE_ASN1_FUNCTIONS(KRB5_TICKET)
DECLARE_ASN1_FUNCTIONS(KRB5_APREQ)

DECLARE_ASN1_FUNCTIONS(KRB5_CHECKSUM)
DECLARE_ASN1_FUNCTIONS(KRB5_ENCKEY)
DECLARE_ASN1_FUNCTIONS(KRB5_AUTHDATA)
DECLARE_ASN1_FUNCTIONS(KRB5_AUTHENTBODY)
DECLARE_ASN1_FUNCTIONS(KRB5_AUTHENT)


/* BEGIN ERROR CODES */
/* The following lines are auto generated by the script mkerr.pl. Any changes
 * made after this point may be overwritten when the script is next run.
 */

#ifdef  __cplusplus
}
#endif
#endif
