# Supplementary material for: An improved and efficient mutual authentication scheme for session initiation protocol
Source: PLoS One. 2019 Mar 28;14(3):e0213688. doi: 10.1371/journal.pone.0213688 (PMC6438602; doi:10.1371/journal.pone.0213688)
Supplement: S1 Code — The VS code for analyzing the performance of the Zhang’s scheme. (ZIP) [file pone.0213688.s005.zip › Zhang's scheme/PerfComp/openssl/obj_mac.h]

/* crypto/objects/obj_mac.h */

/* THIS FILE IS GENERATED FROM objects.txt by objects.pl via the
 * following command:
 * perl objects.pl objects.txt obj_mac.num obj_mac.h
 */

/* Copyright (C) 1995-1997 Eric Young (eay@cryptsoft.com)
 * All rights reserved.
 *
 * This package is an SSL implementation written
 * by Eric Young (eay@cryptsoft.com).
 * The implementation was written so as to conform with Netscapes SSL.
 * 
 * This library is free for commercial and non-commercial use as long as
 * the following conditions are aheared to.  The following conditions
 * apply to all code found in this distribution, be it the RC4, RSA,
 * lhash, DES, etc., code; not just the SSL code.  The SSL documentation
 * included with this distribution is covered by the same copyright terms
 * except that the holder is Tim Hudson (tjh@cryptsoft.com).
 * 
 * Copyright remains Eric Young's, and as such any Copyright notices in
 * the code are not to be removed.
 * If this package is used in a product, Eric Young should be given attribution
 * as the author of the parts of the library used.
 * This can be in the form of a textual message at program startup or
 * in documentation (online or textual) provided with the package.
 * 
 * Redistribution and use in source and binary forms, with or without
 * modification, are permitted provided that the following conditions
 * are met:
 * 1. Redistributions of source code must retain the copyright
 *    notice, this list of conditions and the following disclaimer.
 * 2. Redistributions in binary form must reproduce the above copyright
 *    notice, this list of conditions and the following disclaimer in the
 *    documentation and/or other materials provided with the distribution.
 * 3. All advertising materials mentioning features or use of this software
 *    must display the following acknowledgement:
 *    "This product includes cryptographic software written by
 *     Eric Young (eay@cryptsoft.com)"
 *    The word 'cryptographic' can be left out if the rouines from the library
 *    being used are not cryptographic related :-).
 * 4. If you include any Windows specific code (or a derivative thereof) from 
 *    the apps directory (application code) you must include an acknowledgement:
 *    "This product includes software written by Tim Hudson (tjh@cryptsoft.com)"
 * 
 * THIS SOFTWARE IS PROVIDED BY ERIC YOUNG ``AS IS'' AND
 * ANY EXPRESS OR IMPLIED WARRANTIES, INCLUDING, BUT NOT LIMITED TO, THE
 * IMPLIED WARRANTIES OF MERCHANTABILITY AND FITNESS FOR A PARTICULAR PURPOSE
 * ARE DISCLAIMED.  IN NO EVENT SHALL THE AUTHOR OR CONTRIBUTORS BE LIABLE
 * FOR ANY DIRECT, INDIRECT, INCIDENTAL, SPECIAL, EXEMPLARY, OR CONSEQUENTIAL
 * DAMAGES (INCLUDING, BUT NOT LIMITED TO, PROCUREMENT OF SUBSTITUTE GOODS
 * OR SERVICES; LOSS OF USE, DATA, OR PROFITS; OR BUSINESS INTERRUPTION)
 * HOWEVER CAUSED AND ON ANY THEORY OF LIABILITY, WHETHER IN CONTRACT, STRICT
 * LIABILITY, OR TORT (INCLUDING NEGLIGENCE OR OTHERWISE) ARISING IN ANY WAY
 * OUT OF THE USE OF THIS SOFTWARE, EVEN IF ADVISED OF THE POSSIBILITY OF
 * SUCH DAMAGE.
 * 
 * The licence and distribution terms for any publically available version or
 * derivative of this code cannot be changed.  i.e. this code cannot simply be
 * copied and put under another distribution licence
 * [including the GNU Public Licence.]
 */

#define SN_undef			"UNDEF"
#define LN_undef			"undefined"
#define NID_undef			0
#define OBJ_undef			0L

#define SN_itu_t		"ITU-T"
#define LN_itu_t		"itu-t"
#define NID_itu_t		645
#define OBJ_itu_t		0L

#define NID_ccitt		404
#define OBJ_ccitt		OBJ_itu_t

#define SN_iso		"ISO"
#define LN_iso		"iso"
#define NID_iso		181
#define OBJ_iso		1L

#define SN_joint_iso_itu_t		"JOINT-ISO-ITU-T"
#define LN_joint_iso_itu_t		"joint-iso-itu-t"
#define NID_joint_iso_itu_t		646
#define OBJ_joint_iso_itu_t		2L

#define NID_joint_iso_ccitt		393
#define OBJ_joint_iso_ccitt		OBJ_joint_iso_itu_t

#define SN_member_body		"member-body"
#define LN_member_body		"ISO Member Body"
#define NID_member_body		182
#define OBJ_member_body		OBJ_iso,2L

#define SN_identified_organization		"identified-organization"
#define NID_identified_organization		676
#define OBJ_identified_organization		OBJ_iso,3L

#define SN_hmac_md5		"HMAC-MD5"
#define LN_hmac_md5		"hmac-md5"
#define NID_hmac_md5		780
#define OBJ_hmac_md5		OBJ_identified_organization,6L,1L,5L,5L,8L,1L,1L

#define SN_hmac_sha1		"HMAC-SHA1"
#define LN_hmac_sha1		"hmac-sha1"
#define NID_hmac_sha1		781
#define OBJ_hmac_sha1		OBJ_identified_organization,6L,1L,5L,5L,8L,1L,2L

#define SN_certicom_arc		"certicom-arc"
#define NID_certicom_arc		677
#define OBJ_certicom_arc		OBJ_identified_organization,132L

#define SN_international_organizations		"international-organizations"
#define LN_international_organizations		"International Organizations"
#define NID_international_organizations		647
#define OBJ_international_organizations		OBJ_joint_iso_itu_t,23L

#define SN_wap		"wap"
#define NID_wap		678
#define OBJ_wap		OBJ_international_organizations,43L

#define SN_wap_wsg		"wap-wsg"
#define NID_wap_wsg		679
#define OBJ_wap_wsg		OBJ_wap,1L

#define SN_selected_attribute_types		"selected-attribute-types"
#define LN_selected_attribute_types		"Selected Attribute Types"
#define NID_selected_attribute_types		394
#define OBJ_selected_attribute_types		OBJ_joint_iso_itu_t,5L,1L,5L

#define SN_clearance		"clearance"
#define NID_clearance		395
#define OBJ_clearance		OBJ_selected_attribute_types,55L

#define SN_ISO_US		"ISO-US"
#define LN_ISO_US		"ISO US Member Body"
#define NID_ISO_US		183
#define OBJ_ISO_US		OBJ_member_body,840L

#define SN_X9_57		"X9-57"
#define LN_X9_57		"X9.57"
#define NID_X9_57		184
#define OBJ_X9_57		OBJ_ISO_US,10040L

#define SN_X9cm		"X9cm"
#define LN_X9cm		"X9.57 CM ?"
#define NID_X9cm		185
#define OBJ_X9cm		OBJ_X9_57,4L

#define SN_dsa		"DSA"
#define LN_dsa		"dsaEncryption"
#define NID_dsa		116
#define OBJ_dsa		OBJ_X9cm,1L

#define SN_dsaWithSHA1		"DSA-SHA1"
#define LN_dsaWithSHA1		"dsaWithSHA1"
#define NID_dsaWithSHA1		113
#define OBJ_dsaWithSHA1		OBJ_X9cm,3L

#define SN_ansi_X9_62		"ansi-X9-62"
#define LN_ansi_X9_62		"ANSI X9.62"
#define NID_ansi_X9_62		405
#define OBJ_ansi_X9_62		OBJ_ISO_US,10045L

#define OBJ_X9_62_id_fieldType		OBJ_ansi_X9_62,1L

#define SN_X9_62_prime_field		"prime-field"
#define NID_X9_62_prime_field		406
#define OBJ_X9_62_prime_field		OBJ_X9_62_id_fieldType,1L

#define SN_X9_62_characteristic_two_field		"characteristic-two-field"
#define NID_X9_62_characteristic_two_field		407
#define OBJ_X9_62_characteristic_two_field		OBJ_X9_62_id_fieldType,2L

#define SN_X9_62_id_characteristic_two_basis		"id-characteristic-two-basis"
#define NID_X9_62_id_characteristic_two_basis		680
#define OBJ_X9_62_id_characteristic_two_basis		OBJ_X9_62_characteristic_two_field,3L

#define SN_X9_62_onBasis		"onBasis"
#define NID_X9_62_onBasis		681
#define OBJ_X9_62_onBasis		OBJ_X9_62_id_characteristic_two_basis,1L

#define SN_X9_62_tpBasis		"tpBasis"
#define NID_X9_62_tpBasis		682
#define OBJ_X9_62_tpBasis		OBJ_X9_62_id_characteristic_two_basis,2L

#define SN_X9_62_ppBasis		"ppBasis"
#define NID_X9_62_ppBasis		683
#define OBJ_X9_62_ppBasis		OBJ_X9_62_id_characteristic_two_basis,3L

#define OBJ_X9_62_id_publicKeyType		OBJ_ansi_X9_62,2L

#define SN_X9_62_id_ecPublicKey		"id-ecPublicKey"
#define NID_X9_62_id_ecPublicKey		408
#define OBJ_X9_62_id_ecPublicKey		OBJ_X9_62_id_publicKeyType,1L

#define OBJ_X9_62_ellipticCurve		OBJ_ansi_X9_62,3L

#define OBJ_X9_62_c_TwoCurve		OBJ_X9_62_ellipticCurve,0L

#define SN_X9_62_c2pnb163v1		"c2pnb163v1"
#define NID_X9_62_c2pnb163v1		684
#define OBJ_X9_62_c2pnb163v1		OBJ_X9_62_c_TwoCurve,1L

#define SN_X9_62_c2pnb163v2		"c2pnb163v2"
#define NID_X9_62_c2pnb163v2		685
#define OBJ_X9_62_c2pnb163v2		OBJ_X9_62_c_TwoCurve,2L

#define SN_X9_62_c2pnb163v3		"c2pnb163v3"
#define NID_X9_62_c2pnb163v3		686
#define OBJ_X9_62_c2pnb163v3		OBJ_X9_62_c_TwoCurve,3L

#define SN_X9_62_c2pnb176v1		"c2pnb176v1"
#define NID_X9_62_c2pnb176v1		687
#define OBJ_X9_62_c2pnb176v1		OBJ_X9_62_c_TwoCurve,4L

#define SN_X9_62_c2tnb191v1		"c2tnb191v1"
#define NID_X9_62_c2tnb191v1		688
#define OBJ_X9_62_c2tnb191v1		OBJ_X9_62_c_TwoCurve,5L

#define SN_X9_62_c2tnb191v2		"c2tnb191v2"
#define NID_X9_62_c2tnb191v2		689
#define OBJ_X9_62_c2tnb191v2		OBJ_X9_62_c_TwoCurve,6L

#define SN_X9_62_c2tnb191v3		"c2tnb191v3"
#define NID_X9_62_c2tnb191v3		690
#define OBJ_X9_62_c2tnb191v3		OBJ_X9_62_c_TwoCurve,7L

#define SN_X9_62_c2onb191v4		"c2onb191v4"
#define NID_X9_62_c2onb191v4		691
#define OBJ_X9_62_c2onb191v4		OBJ_X9_62_c_TwoCurve,8L

#define SN_X9_62_c2onb191v5		"c2onb191v5"
#define NID_X9_62_c2onb191v5		692
#define OBJ_X9_62_c2onb191v5		OBJ_X9_62_c_TwoCurve,9L

#define SN_X9_62_c2pnb208w1		"c2pnb208w1"
#define NID_X9_62_c2pnb208w1		693
#define OBJ_X9_62_c2pnb208w1		OBJ_X9_62_c_TwoCurve,10L

#define SN_X9_62_c2tnb239v1		"c2tnb239v1"
#define NID_X9_62_c2tnb239v1		694
#define OBJ_X9_62_c2tnb239v1		OBJ_X9_62_c_TwoCurve,11L

#define SN_X9_62_c2tnb239v2		"c2tnb239v2"
#define NID_X9_62_c2tnb239v2		695
#define OBJ_X9_62_c2tnb239v2		OBJ_X9_62_c_TwoCurve,12L

#define SN_X9_62_c2tnb239v3		"c2tnb239v3"
#define NID_X9_62_c2tnb239v3		696
#define OBJ_X9_62_c2tnb239v3		OBJ_X9_62_c_TwoCurve,13L

#define SN_X9_62_c2onb239v4		"c2onb239v4"
#define NID_X9_62_c2onb239v4		697
#define OBJ_X9_62_c2onb239v4		OBJ_X9_62_c_TwoCurve,14L

#define SN_X9_62_c2onb239v5		"c2onb239v5"
#define NID_X9_62_c2onb239v5		698
#define OBJ_X9_62_c2onb239v5		OBJ_X9_62_c_TwoCurve,15L

#define SN_X9_62_c2pnb272w1		"c2pnb272w1"
#define NID_X9_62_c2pnb272w1		699
#define OBJ_X9_62_c2pnb272w1		OBJ_X9_62_c_TwoCurve,16L

#define SN_X9_62_c2pnb304w1		"c2pnb304w1"
#define NID_X9_62_c2pnb304w1		700
#define OBJ_X9_62_c2pnb304w1		OBJ_X9_62_c_TwoCurve,17L

#define SN_X9_62_c2tnb359v1		"c2tnb359v1"
#define NID_X9_62_c2tnb359v1		701
#define OBJ_X9_62_c2tnb359v1		OBJ_X9_62_c_TwoCurve,18L

#define SN_X9_62_c2pnb368w1		"c2pnb368w1"
#define NID_X9_62_c2pnb368w1		702
#define OBJ_X9_62_c2pnb368w1		OBJ_X9_62_c_TwoCurve,19L

#define SN_X9_62_c2tnb431r1		"c2tnb431r1"
#define NID_X9_62_c2tnb431r1		703
#define OBJ_X9_62_c2tnb431r1		OBJ_X9_62_c_TwoCurve,20L

#define OBJ_X9_62_primeCurve		OBJ_X9_62_ellipticCurve,1L

#define SN_X9_62_prime192v1		"prime192v1"
#define NID_X9_62_prime192v1		409
#define OBJ_X9_62_prime192v1		OBJ_X9_62_primeCurve,1L

#define SN_X9_62_prime192v2		"prime192v2"
#define NID_X9_62_prime192v2		410
#define OBJ_X9_62_prime192v2		OBJ_X9_62_primeCurve,2L

#define SN_X9_62_prime192v3		"prime192v3"
#define NID_X9_62_prime192v3		411
#define OBJ_X9_62_prime192v3		OBJ_X9_62_primeCurve,3L

#define SN_X9_62_prime239v1		"prime239v1"
#define NID_X9_62_prime239v1		412
#define OBJ_X9_62_prime239v1		OBJ_X9_62_primeCurve,4L

#define SN_X9_62_prime239v2		"prime239v2"
#define NID_X9_62_prime239v2		413
#define OBJ_X9_62_prime239v2		OBJ_X9_62_primeCurve,5L

#define SN_X9_62_prime239v3		"prime239v3"
#define NID_X9_62_prime239v3		414
#define OBJ_X9_62_prime239v3		OBJ_X9_62_primeCurve,6L

#define SN_X9_62_prime256v1		"prime256v1"
#define NID_X9_62_prime256v1		415
#define OBJ_X9_62_prime256v1		OBJ_X9_62_primeCurve,7L

#define OBJ_X9_62_id_ecSigType		OBJ_ansi_X9_62,4L

#define SN_ecdsa_with_SHA1		"ecdsa-with-SHA1"
#define NID_ecdsa_with_SHA1		416
#define OBJ_ecdsa_with_SHA1		OBJ_X9_62_id_ecSigType,1L

#define SN_ecdsa_with_Recommended		"ecdsa-with-Recommended"
#define NID_ecdsa_with_Recommended		791
#define OBJ_ecdsa_with_Recommended		OBJ_X9_62_id_ecSigType,2L

#define SN_ecdsa_with_Specified		"ecdsa-with-Specified"
#define NID_ecdsa_with_Specified		792
#define OBJ_ecdsa_with_Specified		OBJ_X9_62_id_ecSigType,3L

#define SN_ecdsa_with_SHA224		"ecdsa-with-SHA224"
#define NID_ecdsa_with_SHA224		793
#define OBJ_ecdsa_with_SHA224		OBJ_ecdsa_with_Specified,1L

#define SN_ecdsa_with_SHA256		"ecdsa-with-SHA256"
#define NID_ecdsa_with_SHA256		794
#define OBJ_ecdsa_with_SHA256		OBJ_ecdsa_with_Specified,2L

#define SN_ecdsa_with_SHA384		"ecdsa-with-SHA384"
#define NID_ecdsa_with_SHA384		795
#define OBJ_ecdsa_with_SHA384		OBJ_ecdsa_with_Specified,3L

#define SN_ecdsa_with_SHA512		"ecdsa-with-SHA512"
#define NID_ecdsa_with_SHA512		796
#define OBJ_ecdsa_with_SHA512		OBJ_ecdsa_with_Specified,4L

#define OBJ_secg_ellipticCurve		OBJ_certicom_arc,0L

#define SN_secp112r1		"secp112r1"
#define NID_secp112r1		704
#define OBJ_secp112r1		OBJ_secg_ellipticCurve,6L

#define SN_secp112r2		"secp112r2"
#define NID_secp112r2		705
#define OBJ_secp112r2		OBJ_secg_ellipticCurve,7L

#define SN_secp128r1		"secp128r1"
#define NID_secp128r1		706
#define OBJ_secp128r1		OBJ_secg_ellipticCurve,28L

#define SN_secp128r2		"secp128r2"
#define NID_secp128r2		707
#define OBJ_secp128r2		OBJ_secg_ellipticCurve,29L

#define SN_secp160k1		"secp160k1"
#define NID_secp160k1		708
#define OBJ_secp160k1		OBJ_secg_ellipticCurve,9L

#define SN_secp160r1		"secp160r1"
#define NID_secp160r1		709
#define OBJ_secp160r1		OBJ_secg_ellipticCurve,8L

#define SN_secp160r2		"secp160r2"
#define NID_secp160r2		710
#define OBJ_secp160r2		OBJ_secg_ellipticCurve,30L

#define SN_secp192k1		"secp192k1"
#define NID_secp192k1		711
#define OBJ_secp192k1		OBJ_secg_ellipticCurve,31L

#define SN_secp224k1		"secp224k1"
#define NID_secp224k1		712
#define OBJ_secp224k1		OBJ_secg_ellipticCurve,32L

#define SN_secp224r1		"secp224r1"
#define NID_secp224r1		713
#define OBJ_secp224r1		OBJ_secg_ellipticCurve,33L

#define SN_secp256k1		"secp256k1"
#define NID_secp256k1		714
#define OBJ_secp256k1		OBJ_secg_ellipticCurve,10L

#define SN_secp384r1		"secp384r1"
#define NID_secp384r1		715
#define OBJ_secp384r1		OBJ_secg_ellipticCurve,34L

#define SN_secp521r1		"secp521r1"
#define NID_secp521r1		716
#define OBJ_secp521r1		OBJ_secg_ellipticCurve,35L

#define SN_sect113r1		"sect113r1"
#define NID_sect113r1		717
#define OBJ_sect113r1		OBJ_secg_ellipticCurve,4L

#define SN_sect113r2		"sect113r2"
#define NID_sect113r2		718
#define OBJ_sect113r2		OBJ_secg_ellipticCurve,5L

#define SN_sect131r1		"sect131r1"
#define NID_sect131r1		719
#define OBJ_sect131r1		OBJ_secg_ellipticCurve,22L

#define SN_sect131r2		"sect131r2"
#define NID_sect131r2		720
#define OBJ_sect131r2		OBJ_secg_ellipticCurve,23L

#define SN_sect163k1		"sect163k1"
#define NID_sect163k1		721
#define OBJ_sect163k1		OBJ_secg_ellipticCurve,1L

#define SN_sect163r1		"sect163r1"
#define NID_sect163r1		722
#define OBJ_sect163r1		OBJ_secg_ellipticCurve,2L

#define SN_sect163r2		"sect163r2"
#define NID_sect163r2		723
#define OBJ_sect163r2		OBJ_secg_ellipticCurve,15L

#define SN_sect193r1		"sect193r1"
#define NID_sect193r1		724
#define OBJ_sect193r1		OBJ_secg_ellipticCurve,24L

#define SN_sect193r2		"sect193r2"
#define NID_sect193r2		725
#define OBJ_sect193r2		OBJ_secg_ellipticCurve,25L

#define SN_sect233k1		"sect233k1"
#define NID_sect233k1		726
#define OBJ_sect233k1		OBJ_secg_ellipticCurve,26L

#define SN_sect233r1		"sect233r1"
#define NID_sect233r1		727
#define OBJ_sect233r1		OBJ_secg_ellipticCurve,27L

#define SN_sect239k1		"sect239k1"
#define NID_sect239k1		728
#define OBJ_sect239k1		OBJ_secg_ellipticCurve,3L

#define SN_sect283k1		"sect283k1"
#define NID_sect283k1		729
#define OBJ_sect283k1		OBJ_secg_ellipticCurve,16L

#define SN_sect283r1		"sect283r1"
#define NID_sect283r1		730
#define OBJ_sect283r1		OBJ_secg_ellipticCurve,17L

#define SN_sect409k1		"sect409k1"
#define NID_sect409k1		731
#define OBJ_sect409k1		OBJ_secg_ellipticCurve,36L

#define SN_sect409r1		"sect409r1"
#define NID_sect409r1		732
#define OBJ_sect409r1		OBJ_secg_ellipticCurve,37L

#define SN_sect571k1		"sect571k1"
#define NID_sect571k1		733
#define OBJ_sect571k1		OBJ_secg_ellipticCurve,38L

#define SN_sect571r1		"sect571r1"
#define NID_sect571r1		734
#define OBJ_sect571r1		OBJ_secg_ellipticCurve,39L

#define OBJ_wap_wsg_idm_ecid		OBJ_wap_wsg,4L

#define SN_wap_wsg_idm_ecid_wtls1		"wap-wsg-idm-ecid-wtls1"
#define NID_wap_wsg_idm_ecid_wtls1		735
#define OBJ_wap_wsg_idm_ecid_wtls1		OBJ_wap_wsg_idm_ecid,1L

#define SN_wap_wsg_idm_ecid_wtls3		"wap-wsg-idm-ecid-wtls3"
#define NID_wap_wsg_idm_ecid_wtls3		736
#define OBJ_wap_wsg_idm_ecid_wtls3		OBJ_wap_wsg_idm_ecid,3L

#define SN_wap_wsg_idm_ecid_wtls4		"wap-wsg-idm-ecid-wtls4"
#define NID_wap_wsg_idm_ecid_wtls4		737
#define OBJ_wap_wsg_idm_ecid_wtls4		OBJ_wap_wsg_idm_ecid,4L

#define SN_wap_wsg_idm_ecid_wtls5		"wap-wsg-idm-ecid-wtls5"
#define NID_wap_wsg_idm_ecid_wtls5		738
#define OBJ_wap_wsg_idm_ecid_wtls5		OBJ_wap_wsg_idm_ecid,5L

#define SN_wap_wsg_idm_ecid_wtls6		"wap-wsg-idm-ecid-wtls6"
#define NID_wap_wsg_idm_ecid_wtls6		739
#define OBJ_wap_wsg_idm_ecid_wtls6		OBJ_wap_wsg_idm_ecid,6L

#define SN_wap_wsg_idm_ecid_wtls7		"wap-wsg-idm-ecid-wtls7"
#define NID_wap_wsg_idm_ecid_wtls7		740
#define OBJ_wap_wsg_idm_ecid_wtls7		OBJ_wap_wsg_idm_ecid,7L

#define SN_wap_wsg_idm_ecid_wtls8		"wap-wsg-idm-ecid-wtls8"
#define NID_wap_wsg_idm_ecid_wtls8		741
#define OBJ_wap_wsg_idm_ecid_wtls8		OBJ_wap_wsg_idm_ecid,8L

#define SN_wap_wsg_idm_ecid_wtls9		"wap-wsg-idm-ecid-wtls9"
#define NID_wap_wsg_idm_ecid_wtls9		742
#define OBJ_wap_wsg_idm_ecid_wtls9		OBJ_wap_wsg_idm_ecid,9L

#define SN_wap_wsg_idm_ecid_wtls10		"wap-wsg-idm-ecid-wtls10"
#define NID_wap_wsg_idm_ecid_wtls10		743
#define OBJ_wap_wsg_idm_ecid_wtls10		OBJ_wap_wsg_idm_ecid,10L

#define SN_wap_wsg_idm_ecid_wtls11		"wap-wsg-idm-ecid-wtls11"
#define NID_wap_wsg_idm_ecid_wtls11		744
#define OBJ_wap_wsg_idm_ecid_wtls11		OBJ_wap_wsg_idm_ecid,11L

#define SN_wap_wsg_idm_ecid_wtls12		"wap-wsg-idm-ecid-wtls12"
#define NID_wap_wsg_idm_ecid_wtls12		745
#define OBJ_wap_wsg_idm_ecid_wtls12		OBJ_wap_wsg_idm_ecid,12L

#define SN_cast5_cbc		"CAST5-CBC"
#define LN_cast5_cbc		"cast5-cbc"
#define NID_cast5_cbc		108
#define OBJ_cast5_cbc		OBJ_ISO_US,113533L,7L,66L,10L

#define SN_cast5_ecb		"CAST5-ECB"
#define LN_cast5_ecb		"cast5-ecb"
#define NID_cast5_ecb		109

#define SN_cast5_cfb64		"CAST5-CFB"
#define LN_cast5_cfb64		"cast5-cfb"
#define NID_cast5_cfb64		110

#define SN_cast5_ofb64		"CAST5-OFB"
#define LN_cast5_ofb64		"cast5-ofb"
#define NID_cast5_ofb64		111

#define LN_pbeWithMD5AndCast5_CBC		"pbeWithMD5AndCast5CBC"
#define NID_pbeWithMD5AndCast5_CBC		112
#define OBJ_pbeWithMD5AndCast5_CBC		OBJ_ISO_US,113533L,7L,66L,12L

#define SN_id_PasswordBasedMAC		"id-PasswordBasedMAC"
#define LN_id_PasswordBasedMAC		"password based MAC"
#define NID_id_PasswordBasedMAC		782
#define OBJ_id_PasswordBasedMAC		OBJ_ISO_US,113533L,7L,66L,13L

#define SN_id_DHBasedMac		"id-DHBasedMac"
#define LN_id_DHBasedMac		"Diffie-Hellman based MAC"
#define NID_id_DHBasedMac		783
#define OBJ_id_DHBasedMac		OBJ_ISO_US,113533L,7L,66L,30L

#define SN_rsadsi		"rsadsi"
#define LN_rsadsi		"RSA Data Security, Inc."
#define NID_rsadsi		1
#define OBJ_rsadsi		OBJ_ISO_US,113549L

#define SN_pkcs		"pkcs"
#define LN_pkcs		"RSA Data Security, Inc. PKCS"
#define NID_pkcs		2
#define OBJ_pkcs		OBJ_rsadsi,1L

#define SN_pkcs1		"pkcs1"
#define NID_pkcs1		186
#define OBJ_pkcs1		OBJ_pkcs,1L

#define LN_rsaEncryption		"rsaEncryption"
#define NID_rsaEncryption		6
#define OBJ_rsaEncryption		OBJ_pkcs1,1L

#define SN_md2WithRSAEncryption		"RSA-MD2"
#define LN_md2WithRSAEncryption		"md2WithRSAEncryption"
#define NID_md2WithRSAEncryption		7
#define OBJ_md2WithRSAEncryption		OBJ_pkcs1,2L

#define SN_md4WithRSAEncryption		"RSA-MD4"
#define LN_md4WithRSAEncryption		"md4WithRSAEncryption"
#define NID_md4WithRSAEncryption		396
#define OBJ_md4WithRSAEncryption		OBJ_pkcs1,3L

#define SN_md5WithRSAEncryption		"RSA-MD5"
#define LN_md5WithRSAEncryption		"md5WithRSAEncryption"
#define NID_md5WithRSAEncryption		8
#define OBJ_md5WithRSAEncryption		OBJ_pkcs1,4L

#define SN_sha1WithRSAEncryption		"RSA-SHA1"
#define LN_sha1WithRSAEncryption		"sha1WithRSAEncryption"
#define NID_sha1WithRSAEncryption		65
#define OBJ_sha1WithRSAEncryption		OBJ_pkcs1,5L

#define SN_sha256WithRSAEncryption		"RSA-SHA256"
#define LN_sha256WithRSAEncryption		"sha256WithRSAEncryption"
#define NID_sha256WithRSAEncryption		668
#define OBJ_sha256WithRSAEncryption		OBJ_pkcs1,11L

#define SN_sha384WithRSAEncryption		"RSA-SHA384"
#define LN_sha384WithRSAEncryption		"sha384WithRSAEncryption"
#define NID_sha384WithRSAEncryption		669
#define OBJ_sha384WithRSAEncryption		OBJ_pkcs1,12L

#define SN_sha512WithRSAEncryption		"RSA-SHA512"
#define LN_sha512WithRSAEncryption		"sha512WithRSAEncryption"
#define NID_sha512WithRSAEncryption		670
#define OBJ_sha512WithRSAEncryption		OBJ_pkcs1,13L

#define SN_sha224WithRSAEncryption		"RSA-SHA224"
#define LN_sha224WithRSAEncryption		"sha224WithRSAEncryption"
#define NID_sha224WithRSAEncryption		671
#define OBJ_sha224WithRSAEncryption		OBJ_pkcs1,14L

#define SN_pkcs3		"pkcs3"
#define NID_pkcs3		27
#define OBJ_pkcs3		OBJ_pkcs,3L

#define LN_dhKeyAgreement		"dhKeyAgreement"
#define NID_dhKeyAgreement		28
#define OBJ_dhKeyAgreement		OBJ_pkcs3,1L

#define SN_pkcs5		"pkcs5"
#define NID_pkcs5		187
#define OBJ_pkcs5		OBJ_pkcs,5L

#define SN_pbeWithMD2AndDES_CBC		"PBE-MD2-DES"
#define LN_pbeWithMD2AndDES_CBC		"pbeWithMD2AndDES-CBC"
#define NID_pbeWithMD2AndDES_CBC		9
#define OBJ_pbeWithMD2AndDES_CBC		OBJ_pkcs5,1L

#define SN_pbeWithMD5AndDES_CBC		"PBE-MD5-DES"
#define LN_pbeWithMD5AndDES_CBC		"pbeWithMD5AndDES-CBC"
#define NID_pbeWithMD5AndDES_CBC		10
#define OBJ_pbeWithMD5AndDES_CBC		OBJ_pkcs5,3L

#define SN_pbeWithMD2AndRC2_CBC		"PBE-MD2-RC2-64"
#define LN_pbeWithMD2AndRC2_CBC		"pbeWithMD2AndRC2-CBC"
#define NID_pbeWithMD2AndRC2_CBC		168
#define OBJ_pbeWithMD2AndRC2_CBC		OBJ_pkcs5,4L

#define SN_pbeWithMD5AndRC2_CBC		"PBE-MD5-RC2-64"
#define LN_pbeWithMD5AndRC2_CBC		"pbeWithMD5AndRC2-CBC"
#define NID_pbeWithMD5AndRC2_CBC		169
#define OBJ_pbeWithMD5AndRC2_CBC		OBJ_pkcs5,6L

#define SN_pbeWithSHA1AndDES_CBC		"PBE-SHA1-DES"
#define LN_pbeWithSHA1AndDES_CBC		"pbeWithSHA1AndDES-CBC"
#define NID_pbeWithSHA1AndDES_CBC		170
#define OBJ_pbeWithSHA1AndDES_CBC		OBJ_pkcs5,10L

#define SN_pbeWithSHA1AndRC2_CBC		"PBE-SHA1-RC2-64"
#define LN_pbeWithSHA1AndRC2_CBC		"pbeWithSHA1AndRC2-CBC"
#define NID_pbeWithSHA1AndRC2_CBC		68
#define OBJ_pbeWithSHA1AndRC2_CBC		OBJ_pkcs5,11L

#define LN_id_pbkdf2		"PBKDF2"
#define NID_id_pbkdf2		69
#define OBJ_id_pbkdf2		OBJ_pkcs5,12L

#define LN_pbes2		"PBES2"
#define NID_pbes2		161
#define OBJ_pbes2		OBJ_pkcs5,13L

#define LN_pbmac1		"PBMAC1"
#define NID_pbmac1		162
#define OBJ_pbmac1		OBJ_pkcs5,14L

#define SN_pkcs7		"pkcs7"
#define NID_pkcs7		20
#define OBJ_pkcs7		OBJ_pkcs,7L

#define LN_pkcs7_data		"pkcs7-data"
#define NID_pkcs7_data		21
#define OBJ_pkcs7_data		OBJ_pkcs7,1L

#define LN_pkcs7_signed		"pkcs7-signedData"
#define NID_pkcs7_signed		22
#define OBJ_pkcs7_signed		OBJ_pkcs7,2L

#define LN_pkcs7_enveloped		"pkcs7-envelopedData"
#define NID_pkcs7_enveloped		23
#define OBJ_pkcs7_enveloped		OBJ_pkcs7,3L

#define LN_pkcs7_signedAndEnveloped		"pkcs7-signedAndEnvelopedData"
#define NID_pkcs7_signedAndEnveloped		24
#define OBJ_pkcs7_signedAndEnveloped		OBJ_pkcs7,4L

#define LN_pkcs7_digest		"pkcs7-digestData"
#define NID_pkcs7_digest		25
#define OBJ_pkcs7_digest		OBJ_pkcs7,5L

#define LN_pkcs7_encrypted		"pkcs7-encryptedData"
#define NID_pkcs7_encrypted		26
#define OBJ_pkcs7_encrypted		OBJ_pkcs7,6L

#define SN_pkcs9		"pkcs9"
#define NID_pkcs9		47
#define OBJ_pkcs9		OBJ_pkcs,9L

#define LN_pkcs9_emailAddress		"emailAddress"
#define NID_pkcs9_emailAddress		48
#define OBJ_pkcs9_emailAddress		OBJ_pkcs9,1L

#define LN_pkcs9_unstructuredName		"unstructuredName"
#define NID_pkcs9_unstructuredName		49
#define OBJ_pkcs9_unstructuredName		OBJ_pkcs9,2L

#define LN_pkcs9_contentType		"contentType"
#define NID_pkcs9_contentType		50
#define OBJ_pkcs9_contentType		OBJ_pkcs9,3L

#define LN_pkcs9_messageDigest		"messageDigest"
#define NID_pkcs9_messageDigest		51
#define OBJ_pkcs9_messageDigest		OBJ_pkcs9,4L

#define LN_pkcs9_signingTime		"signingTime"
#define NID_pkcs9_signingTime		52
#define OBJ_pkcs9_signingTime		OBJ_pkcs9,5L

#define LN_pkcs9_countersignature		"countersignature"
#define NID_pkcs9_countersignature		53
#define OBJ_pkcs9_countersignature		OBJ_pkcs9,6L

#define LN_pkcs9_challengePassword		"challengePassword"
#define NID_pkcs9_challengePassword		54
#define OBJ_pkcs9_challengePassword		OBJ_pkcs9,7L

#define LN_pkcs9_unstructuredAddress		"unstructuredAddress"
#define NID_pkcs9_unstructuredAddress		55
#define OBJ_pkcs9_unstructuredAddress		OBJ_pkcs9,8L

#define LN_pkcs9_extCertAttributes		"extendedCertificateAttributes"
#define NID_pkcs9_extCertAttributes		56
#define OBJ_pkcs9_extCertAttributes		OBJ_pkcs9,9L

#define SN_ext_req		"extReq"
#define LN_ext_req		"Extension Request"
#define NID_ext_req		172
#define OBJ_ext_req		OBJ_pkcs9,14L

#define SN_SMIMECapabilities		"SMIME-CAPS"
#define LN_SMIMECapabilities		"S/MIME Capabilities"
#define NID_SMIMECapabilities		167
#define OBJ_SMIMECapabilities		OBJ_pkcs9,15L

#define SN_SMIME		"SMIME"
#define LN_SMIME		"S/MIME"
#define NID_SMIME		188
#define OBJ_SMIME		OBJ_pkcs9,16L

#define SN_id_smime_mod		"id-smime-mod"
#define NID_id_smime_mod		189
#define OBJ_id_smime_mod		OBJ_SMIME,0L

#define SN_id_smime_ct		"id-smime-ct"
#define NID_id_smime_ct		190
#define OBJ_id_smime_ct		OBJ_SMIME,1L

#define SN_id_smime_aa		"id-smime-aa"
#define NID_id_smime_aa		191
#define OBJ_id_smime_aa		OBJ_SMIME,2L

#define SN_id_smime_alg		"id-smime-alg"
#define NID_id_smime_alg		192
#define OBJ_id_smime_alg		OBJ_SMIME,3L

#define SN_id_smime_cd		"id-smime-cd"
#define NID_id_smime_cd		193
#define OBJ_id_smime_cd		OBJ_SMIME,4L

#define SN_id_smime_spq		"id-smime-spq"
#define NID_id_smime_spq		194
#define OBJ_id_smime_spq		OBJ_SMIME,5L

#define SN_id_smime_cti		"id-smime-cti"
#define NID_id_smime_cti		195
#define OBJ_id_smime_cti		OBJ_SMIME,6L

#define SN_id_smime_mod_cms		"id-smime-mod-cms"
#define NID_id_smime_mod_cms		196
#define OBJ_id_smime_mod_cms		OBJ_id_smime_mod,1L

#define SN_id_smime_mod_ess		"id-smime-mod-ess"
#define NID_id_smime_mod_ess		197
#define OBJ_id_smime_mod_ess		OBJ_id_smime_mod,2L

#define SN_id_smime_mod_oid		"id-smime-mod-oid"
#define NID_id_smime_mod_oid		198
#define OBJ_id_smime_mod_oid		OBJ_id_smime_mod,3L

#define SN_id_smime_mod_msg_v3		"id-smime-mod-msg-v3"
#define NID_id_smime_mod_msg_v3		199
#define OBJ_id_smime_mod_msg_v3		OBJ_id_smime_mod,4L

#define SN_id_smime_mod_ets_eSignature_88		"id-smime-mod-ets-eSignature-88"
#define NID_id_smime_mod_ets_eSignature_88		200
#define OBJ_id_smime_mod_ets_eSignature_88		OBJ_id_smime_mod,5L

#define SN_id_smime_mod_ets_eSignature_97		"id-smime-mod-ets-eSignature-97"
#define NID_id_smime_mod_ets_eSignature_97		201
#define OBJ_id_smime_mod_ets_eSignature_97		OBJ_id_smime_mod,6L

#define SN_id_smime_mod_ets_eSigPolicy_88		"id-smime-mod-ets-eSigPolicy-88"
#define NID_id_smime_mod_ets_eSigPolicy_88		202
#define OBJ_id_smime_mod_ets_eSigPolicy_88		OBJ_id_smime_mod,7L

#define SN_id_smime_mod_ets_eSigPolicy_97		"id-smime-mod-ets-eSigPolicy-97"
#define NID_id_smime_mod_ets_eSigPolicy_97		203
#define OBJ_id_smime_mod_ets_eSigPolicy_97		OBJ_id_smime_mod,8L

#define SN_id_smime_ct_receipt		"id-smime-ct-receipt"
#define NID_id_smime_ct_receipt		204
#define OBJ_id_smime_ct_receipt		OBJ_id_smime_ct,1L

#define SN_id_smime_ct_authData		"id-smime-ct-authData"
#define NID_id_smime_ct_authData		205
#define OBJ_id_smime_ct_authData		OBJ_id_smime_ct,2L

#define SN_id_smime_ct_publishCert		"id-smime-ct-publishCert"
#define NID_id_smime_ct_publishCert		206
#define OBJ_id_smime_ct_publishCert		OBJ_id_smime_ct,3L

#define SN_id_smime_ct_TSTInfo		"id-smime-ct-TSTInfo"
#define NID_id_smime_ct_TSTInfo		207
#define OBJ_id_smime_ct_TSTInfo		OBJ_id_smime_ct,4L

#define SN_id_smime_ct_TDTInfo		"id-smime-ct-TDTInfo"
#define NID_id_smime_ct_TDTInfo		208
#define OBJ_id_smime_ct_TDTInfo		OBJ_id_smime_ct,5L

#define SN_id_smime_ct_contentInfo		"id-smime-ct-contentInfo"
#define NID_id_smime_ct_contentInfo		209
#define OBJ_id_smime_ct_contentInfo		OBJ_id_smime_ct,6L

#define SN_id_smime_ct_DVCSRequestData		"id-smime-ct-DVCSRequestData"
#define NID_id_smime_ct_DVCSRequestData		210
#define OBJ_id_smime_ct_DVCSRequestData		OBJ_id_smime_ct,7L

#define SN_id_smime_ct_DVCSResponseData		"id-smime-ct-DVCSResponseData"
#define NID_id_smime_ct_DVCSResponseData		211
#define OBJ_id_smime_ct_DVCSResponseData		OBJ_id_smime_ct,8L

#define SN_id_smime_ct_compressedData		"id-smime-ct-compressedData"
#define NID_id_smime_ct_compressedData		786
#define OBJ_id_smime_ct_compressedData		OBJ_id_smime_ct,9L

#define SN_id_ct_asciiTextWithCRLF		"id-ct-asciiTextWithCRLF"
#define NID_id_ct_asciiTextWithCRLF		787
#define OBJ_id_ct_asciiTextWithCRLF		OBJ_id_smime_ct,27L

#define SN_id_smime_aa_receiptRequest		"id-smime-aa-receiptRequest"
#define NID_id_smime_aa_receiptRequest		212
#define OBJ_id_smime_aa_receiptRequest		OBJ_id_smime_aa,1L

#define SN_id_smime_aa_securityLabel		"id-smime-aa-securityLabel"
#define NID_id_smime_aa_securityLabel		213
#define OBJ_id_smime_aa_securityLabel		OBJ_id_smime_aa,2L

#define SN_id_smime_aa_mlExpandHistory		"id-smime-aa-mlExpandHistory"
#define NID_id_smime_aa_mlExpandHistory		214
#define OBJ_id_smime_aa_mlExpandHistory		OBJ_id_smime_aa,3L

#define SN_id_smime_aa_contentHint		"id-smime-aa-contentHint"
#define NID_id_smime_aa_contentHint		215
#define OBJ_id_smime_aa_contentHint		OBJ_id_smime_aa,4L

#define SN_id_smime_aa_msgSigDigest		"id-smime-aa-msgSigDigest"
#define NID_id_smime_aa_msgSigDigest		216
#define OBJ_id_smime_aa_msgSigDigest		OBJ_id_smime_aa,5L

#define SN_id_smime_aa_encapContentType		"id-smime-aa-encapContentType"
#define NID_id_smime_aa_encapContentType		217
#define OBJ_id_smime_aa_encapContentType		OBJ_id_smime_aa,6L

#define SN_id_smime_aa_contentIdentifier		"id-smime-aa-contentIdentifier"
#define NID_id_smime_aa_contentIdentifier		218
#define OBJ_id_smime_aa_contentIdentifier		OBJ_id_smime_aa,7L

#define SN_id_smime_aa_macValue		"id-smime-aa-macValue"
#define NID_id_smime_aa_macValue		219
#define OBJ_id_smime_aa_macValue		OBJ_id_smime_aa,8L

#define SN_id_smime_aa_equivalentLabels		"id-smime-aa-equivalentLabels"
#define NID_id_smime_aa_equivalentLabels		220
#define OBJ_id_smime_aa_equivalentLabels		OBJ_id_smime_aa,9L

#define SN_id_smime_aa_contentReference		"id-smime-aa-contentReference"
#define NID_id_smime_aa_contentReference		221
#define OBJ_id_smime_aa_contentReference		OBJ_id_smime_aa,10L

#define SN_id_smime_aa_encrypKeyPref		"id-smime-aa-encrypKeyPref"
#define NID_id_smime_aa_encrypKeyPref		222
#define OBJ_id_smime_aa_encrypKeyPref		OBJ_id_smime_aa,11L

#define SN_id_smime_aa_signingCertificate		"id-smime-aa-signingCertificate"
#define NID_id_smime_aa_signingCertificate		223
#define OBJ_id_smime_aa_signingCertificate		OBJ_id_smime_aa,12L

#define SN_id_smime_aa_smimeEncryptCerts		"id-smime-aa-smimeEncryptCerts"
#define NID_id_smime_aa_smimeEncryptCerts		224
#define OBJ_id_smime_aa_smimeEncryptCerts		OBJ_id_smime_aa,13L

#define SN_id_smime_aa_timeStampToken		"id-smime-aa-timeStampToken"
#define NID_id_smime_aa_timeStampToken		225
#define OBJ_id_smime_aa_timeStampToken		OBJ_id_smime_aa,14L

#define SN_id_smime_aa_ets_sigPolicyId		"id-smime-aa-ets-sigPolicyId"
#define NID_id_smime_aa_ets_sigPolicyId		226
#define OBJ_id_smime_aa_ets_sigPolicyId		OBJ_id_smime_aa,15L

#define SN_id_smime_aa_ets_commitmentType		"id-smime-aa-ets-commitmentType"
#define NID_id_smime_aa_ets_commitmentType		227
#define OBJ_id_smime_aa_ets_commitmentType		OBJ_id_smime_aa,16L

#define SN_id_smime_aa_ets_signerLocation		"id-smime-aa-ets-signerLocation"
#define NID_id_smime_aa_ets_signerLocation		228
#define OBJ_id_smime_aa_ets_signerLocation		OBJ_id_smime_aa,17L

#define SN_id_smime_aa_ets_signerAttr		"id-smime-aa-ets-signerAttr"
#define NID_id_smime_aa_ets_signerAttr		229
#define OBJ_id_smime_aa_ets_signerAttr		OBJ_id_smime_aa,18L

#define SN_id_smime_aa_ets_otherSigCert		"id-smime-aa-ets-otherSigCert"
#define NID_id_smime_aa_ets_otherSigCert		230
#define OBJ_id_smime_aa_ets_otherSigCert		OBJ_id_smime_aa,19L

#define SN_id_smime_aa_ets_contentTimestamp		"id-smime-aa-ets-contentTimestamp"
#define NID_id_smime_aa_ets_contentTimestamp		231
#define OBJ_id_smime_aa_ets_contentTimestamp		OBJ_id_smime_aa,20L

#define SN_id_smime_aa_ets_CertificateRefs		"id-smime-aa-ets-CertificateRefs"
#define NID_id_smime_aa_ets_CertificateRefs		232
#define OBJ_id_smime_aa_ets_CertificateRefs		OBJ_id_smime_aa,21L

#define SN_id_smime_aa_ets_RevocationRefs		"id-smime-aa-ets-RevocationRefs"
#define NID_id_smime_aa_ets_RevocationRefs		233
#define OBJ_id_smime_aa_ets_RevocationRefs		OBJ_id_smime_aa,22L

#define SN_id_smime_aa_ets_certValues		"id-smime-aa-ets-certValues"
#define NID_id_smime_aa_ets_certValues		234
#define OBJ_id_smime_aa_ets_certValues		OBJ_id_smime_aa,23L

#define SN_id_smime_aa_ets_revocationValues		"id-smime-aa-ets-revocationValues"
#define NID_id_smime_aa_ets_revocationValues		235
#define OBJ_id_smime_aa_ets_revocationValues		OBJ_id_smime_aa,24L

#define SN_id_smime_aa_ets_escTimeStamp		"id-smime-aa-ets-escTimeStamp"
#define NID_id_smime_aa_ets_escTimeStamp		236
#define OBJ_id_smime_aa_ets_escTimeStamp		OBJ_id_smime_aa,25L

#define SN_id_smime_aa_ets_certCRLTimestamp		"id-smime-aa-ets-certCRLTimestamp"
#define NID_id_smime_aa_ets_certCRLTimestamp		237
#define OBJ_id_smime_aa_ets_certCRLTimestamp		OBJ_id_smime_aa,26L

#define SN_id_smime_aa_ets_archiveTimeStamp		"id-smime-aa-ets-archiveTimeStamp"
#define NID_id_smime_aa_ets_archiveTimeStamp		238
#define OBJ_id_smime_aa_ets_archiveTimeStamp		OBJ_id_smime_aa,27L

#define SN_id_smime_aa_signatureType		"id-smime-aa-signatureType"
#define NID_id_smime_aa_signatureType		239
#define OBJ_id_smime_aa_signatureType		OBJ_id_smime_aa,28L

#define SN_id_smime_aa_dvcs_dvc		"id-smime-aa-dvcs-dvc"
#define NID_id_smime_aa_dvcs_dvc		240
#define OBJ_id_smime_aa_dvcs_dvc		OBJ_id_smime_aa,29L

#define SN_id_smime_alg_ESDHwith3DES		"id-smime-alg-ESDHwith3DES"
#define NID_id_smime_alg_ESDHwith3DES		241
#define OBJ_id_smime_alg_ESDHwith3DES		OBJ_id_smime_alg,1L

#define SN_id_smime_alg_ESDHwithRC2		"id-smime-alg-ESDHwithRC2"
#define NID_id_smime_alg_ESDHwithRC2		242
#define OBJ_id_smime_alg_ESDHwithRC2		OBJ_id_smime_alg,2L

#define SN_id_smime_alg_3DESwrap		"id-smime-alg-3DESwrap"
#define NID_id_smime_alg_3DESwrap		243
#define OBJ_id_smime_alg_3DESwrap		OBJ_id_smime_alg,3L

#define SN_id_smime_alg_RC2wrap		"id-smime-alg-RC2wrap"
#define NID_id_smime_alg_RC2wrap		244
#define OBJ_id_smime_alg_RC2wrap		OBJ_id_smime_alg,4L

#define SN_id_smime_alg_ESDH		"id-smime-alg-ESDH"
#define NID_id_smime_alg_ESDH		245
#define OBJ_id_smime_alg_ESDH		OBJ_id_smime_alg,5L

#define SN_id_smime_alg_CMS3DESwrap		"id-smime-alg-CMS3DESwrap"
#define NID_id_smime_alg_CMS3DESwrap		246
#define OBJ_id_smime_alg_CMS3DESwrap		OBJ_id_smime_alg,6L

#define SN_id_smime_alg_CMSRC2wrap		"id-smime-alg-CMSRC2wrap"
#define NID_id_smime_alg_CMSRC2wrap		247
#define OBJ_id_smime_alg_CMSRC2wrap		OBJ_id_smime_alg,7L

#define SN_id_smime_cd_ldap		"id-smime-cd-ldap"
#define NID_id_smime_cd_ldap		248
#define OBJ_id_smime_cd_ldap		OBJ_id_smime_cd,1L

#define SN_id_smime_spq_ets_sqt_uri		"id-smime-spq-ets-sqt-uri"
#define NID_id_smime_spq_ets_sqt_uri		249
#define OBJ_id_smime_spq_ets_sqt_uri		OBJ_id_smime_spq,1L

#define SN_id_smime_spq_ets_sqt_unotice		"id-smime-spq-ets-sqt-unotice"
#define NID_id_smime_spq_ets_sqt_unotice		250
#define OBJ_id_smime_spq_ets_sqt_unotice		OBJ_id_smime_spq,2L

#define SN_id_smime_cti_ets_proofOfOrigin		"id-smime-cti-ets-proofOfOrigin"
#define NID_id_smime_cti_ets_proofOfOrigin		251
#define OBJ_id_smime_cti_ets_proofOfOrigin		OBJ_id_smime_cti,1L

#define SN_id_smime_cti_ets_proofOfReceipt		"id-smime-cti-ets-proofOfReceipt"
#define NID_id_smime_cti_ets_proofOfReceipt		252
#define OBJ_id_smime_cti_ets_proofOfReceipt		OBJ_id_smime_cti,2L

#define SN_id_smime_cti_ets_proofOfDelivery		"id-smime-cti-ets-proofOfDelivery"
#define NID_id_smime_cti_ets_proofOfDelivery		253
#define OBJ_id_smime_cti_ets_proofOfDelivery		OBJ_id_smime_cti,3L

#define SN_id_smime_cti_ets_proofOfSender		"id-smime-cti-ets-proofOfSender"
#define NID_id_smime_cti_ets_proofOfSender		254
#define OBJ_id_smime_cti_ets_proofOfSender		OBJ_id_smime_cti,4L

#define SN_id_smime_cti_ets_proofOfApproval		"id-smime-cti-ets-proofOfApproval"
#define NID_id_smime_cti_ets_proofOfApproval		255
#define OBJ_id_smime_cti_ets_proofOfApproval		OBJ_id_smime_cti,5L

#define SN_id_smime_cti_ets_proofOfCreation		"id-smime-cti-ets-proofOfCreation"
#define NID_id_smime_cti_ets_proofOfCreation		256
#define OBJ_id_smime_cti_ets_proofOfCreation		OBJ_id_smime_cti,6L

#define LN_friendlyName		"friendlyName"
#define NID_friendlyName		156
#define OBJ_friendlyName		OBJ_pkcs9,20L

#define LN_localKeyID		"localKeyID"
#define NID_localKeyID		157
#define OBJ_localKeyID		OBJ_pkcs9,21L

#define SN_ms_csp_name		"CSPName"
#define LN_ms_csp_name		"Microsoft CSP Name"
#define NID_ms_csp_name		417
#define OBJ_ms_csp_name		1L,3L,6L,1L,4L,1L,311L,17L,1L

#define SN_LocalKeySet		"LocalKeySet"
#define LN_LocalKeySet		"Microsoft Local Key set"
#define NID_LocalKeySet		856
#define OBJ_LocalKeySet		1L,3L,6L,1L,4L,1L,311L,17L,2L

#define OBJ_certTypes		OBJ_pkcs9,22L

#define LN_x509Certificate		"x509Certificate"
#define NID_x509Certificate		158
#define OBJ_x509Certificate		OBJ_certTypes,1L

#define LN_sdsiCertificate		"sdsiCertificate"
#define NID_sdsiCertificate		159
#define OBJ_sdsiCertificate		OBJ_certTypes,2L

#define OBJ_crlTypes		OBJ_pkcs9,23L

#define LN_x509Crl		"x509Crl"
#define NID_x509Crl		160
#define OBJ_x509Crl		OBJ_crlTypes,1L

#define OBJ_pkcs12		OBJ_pkcs,12L

#define OBJ_pkcs12_pbeids		OBJ_pkcs12,1L

#define SN_pbe_WithSHA1And128BitRC4		"PBE-SHA1-RC4-128"
#define LN_pbe_WithSHA1And128BitRC4		"pbeWithSHA1And128BitRC4"
#define NID_pbe_WithSHA1And128BitRC4		144
#define OBJ_pbe_WithSHA1And128BitRC4		OBJ_pkcs12_pbeids,1L

#define SN_pbe_WithSHA1And40BitRC4		"PBE-SHA1-RC4-40"
#define LN_pbe_WithSHA1And40BitRC4		"pbeWithSHA1And40BitRC4"
#define NID_pbe_WithSHA1And40BitRC4		145
#define OBJ_pbe_WithSHA1And40BitRC4		OBJ_pkcs12_pbeids,2L

#define SN_pbe_WithSHA1And3_Key_TripleDES_CBC		"PBE-SHA1-3DES"
#define LN_pbe_WithSHA1And3_Key_TripleDES_CBC		"pbeWithSHA1And3-KeyTripleDES-CBC"
#define NID_pbe_WithSHA1And3_Key_TripleDES_CBC		146
#define OBJ_pbe_WithSHA1And3_Key_TripleDES_CBC		OBJ_pkcs12_pbeids,3L

#define SN_pbe_WithSHA1And2_Key_TripleDES_CBC		"PBE-SHA1-2DES"
#define LN_pbe_WithSHA1And2_Key_TripleDES_CBC		"pbeWithSHA1And2-KeyTripleDES-CBC"
#define NID_pbe_WithSHA1And2_Key_TripleDES_CBC		147
#define OBJ_pbe_WithSHA1And2_Key_TripleDES_CBC		OBJ_pkcs12_pbeids,4L

#define SN_pbe_WithSHA1And128BitRC2_CBC		"PBE-SHA1-RC2-128"
#define LN_pbe_WithSHA1And128BitRC2_CBC		"pbeWithSHA1And128BitRC2-CBC"
#define NID_pbe_WithSHA1And128BitRC2_CBC		148
#define OBJ_pbe_WithSHA1And128BitRC2_CBC		OBJ_pkcs12_pbeids,5L

#define SN_pbe_WithSHA1And40BitRC2_CBC		"PBE-SHA1-RC2-40"
#define LN_pbe_WithSHA1And40BitRC2_CBC		"pbeWithSHA1And40BitRC2-CBC"
#define NID_pbe_WithSHA1And40BitRC2_CBC		149
#define OBJ_pbe_WithSHA1And40BitRC2_CBC		OBJ_pkcs12_pbeids,6L

#define OBJ_pkcs12_Version1		OBJ_pkcs12,10L

#define OBJ_pkcs12_BagIds		OBJ_pkcs12_Version1,1L

#define LN_keyBag		"keyBag"
#define NID_keyBag		150
#define OBJ_keyBag		OBJ_pkcs12_BagIds,1L

#define LN_pkcs8ShroudedKeyBag		"pkcs8ShroudedKeyBag"
#define NID_pkcs8ShroudedKeyBag		151
#define OBJ_pkcs8ShroudedKeyBag		OBJ_pkcs12_BagIds,2L

#define LN_certBag		"certBag"
#define NID_certBag		152
#define OBJ_certBag		OBJ_pkcs12_BagIds,3L

#define LN_crlBag		"crlBag"
#define NID_crlBag		153
#define OBJ_crlBag		OBJ_pkcs12_BagIds,4L

#define LN_secretBag		"secretBag"
#define NID_secretBag		154
#define OBJ_secretBag		OBJ_pkcs12_BagIds,5L

#define LN_safeContentsBag		"safeContentsBag"
#define NID_safeContentsBag		155
#define OBJ_safeContentsBag		OBJ_pkcs12_BagIds,6L

#define SN_md2		"MD2"
#define LN_md2		"md2"
#define NID_md2		3
#define OBJ_md2		OBJ_rsadsi,2L,2L

#define SN_md4		"MD4"
#define LN_md4		"md4"
#define NID_md4		257
#define OBJ_md4		OBJ_rsadsi,2L,4L

#define SN_md5		"MD5"
#define LN_md5		"md5"
#define NID_md5		4
#define OBJ_md5		OBJ_rsadsi,2L,5L

#define SN_md5_sha1		"MD5-SHA1"
#define LN_md5_sha1		"md5-sha1"
#define NID_md5_sha1		114

#define LN_hmacWithMD5		"hmacWithMD5"
#define NID_hmacWithMD5		797
#define OBJ_hmacWithMD5		OBJ_rsadsi,2L,6L

#define LN_hmacWithSHA1		"hmacWithSHA1"
#define NID_hmacWithSHA1		163
#define OBJ_hmacWithSHA1		OBJ_rsadsi,2L,7L

#define LN_hmacWithSHA224		"hmacWithSHA224"
#define NID_hmacWithSHA224		798
#define OBJ_hmacWithSHA224		OBJ_rsadsi,2L,8L

#define LN_hmacWithSHA256		"hmacWithSHA256"
#define NID_hmacWithSHA256		799
#define OBJ_hmacWithSHA256		OBJ_rsadsi,2L,9L

#define LN_hmacWithSHA384		"hmacWithSHA384"
#define NID_hmacWithSHA384		800
#define OBJ_hmacWithSHA384		OBJ_rsadsi,2L,10L

#define LN_hmacWithSHA512		"hmacWithSHA512"
#define NID_hmacWithSHA512		801
#define OBJ_hmacWithSHA512		OBJ_rsadsi,2L,11L

#define SN_rc2_cbc		"RC2-CBC"
#define LN_rc2_cbc		"rc2-cbc"
#define NID_rc2_cbc		37
#define OBJ_rc2_cbc		OBJ_rsadsi,3L,2L

#define SN_rc2_ecb		"RC2-ECB"
#define LN_rc2_ecb		"rc2-ecb"
#define NID_rc2_ecb		38

#define SN_rc2_cfb64		"RC2-CFB"
#define LN_rc2_cfb64		"rc2-cfb"
#define NID_rc2_cfb64		39

#define SN_rc2_ofb64		"RC2-OFB"
#define LN_rc2_ofb64		"rc2-ofb"
#define NID_rc2_ofb64		40

#define SN_rc2_40_cbc		"RC2-40-CBC"
#define LN_rc2_40_cbc		"rc2-40-cbc"
#define NID_rc2_40_cbc		98

#define SN_rc2_64_cbc		"RC2-64-CBC"
#define LN_rc2_64_cbc		"rc2-64-cbc"
#define NID_rc2_64_cbc		166

#define SN_rc4		"RC4"
#define LN_rc4		"rc4"
#define NID_rc4		5
#define OBJ_rc4		OBJ_rsadsi,3L,4L

#define SN_rc4_40		"RC4-40"
#define LN_rc4_40		"rc4-40"
#define NID_rc4_40		97

#define SN_des_ede3_cbc		"DES-EDE3-CBC"
#define LN_des_ede3_cbc		"des-ede3-cbc"
#define NID_des_ede3_cbc		44
#define OBJ_des_ede3_cbc		OBJ_rsadsi,3L,7L

#define SN_rc5_cbc		"RC5-CBC"
#define LN_rc5_cbc		"rc5-cbc"
#define NID_rc5_cbc		120
#define OBJ_rc5_cbc		OBJ_rsadsi,3L,8L

#define SN_rc5_ecb		"RC5-ECB"
#define LN_rc5_ecb		"rc5-ecb"
#define NID_rc5_ecb		121

#define SN_rc5_cfb64		"RC5-CFB"
#define LN_rc5_cfb64		"rc5-cfb"
#define NID_rc5_cfb64		122

#define SN_rc5_ofb64		"RC5-OFB"
#define LN_rc5_ofb64		"rc5-ofb"
#define NID_rc5_ofb64		123

#define SN_ms_ext_req		"msExtReq"
#define LN_ms_ext_req		"Microsoft Extension Request"
#define NID_ms_ext_req		171
#define OBJ_ms_ext_req		1L,3L,6L,1L,4L,1L,311L,2L,1L,14L

#define SN_ms_code_ind		"msCodeInd"
#define LN_ms_code_ind		"Microsoft Individual Code Signing"
#define NID_ms_code_ind		134
#define OBJ_ms_code_ind		1L,3L,6L,1L,4L,1L,311L,2L,1L,21L

#define SN_ms_code_com		"msCodeCom"
#define LN_ms_code_com		"Microsoft Commercial Code Signing"
#define NID_ms_code_com		135
#define OBJ_ms_code_com		1L,3L,6L,1L,4L,1L,311L,2L,1L,22L

#define SN_ms_ctl_sign		"msCTLSign"
#define LN_ms_ctl_sign		"Microsoft Trust List Signing"
#define NID_ms_ctl_sign		136
#define OBJ_ms_ctl_sign		1L,3L,6L,1L,4L,1L,311L,10L,3L,1L

#define SN_ms_sgc		"msSGC"
#define LN_ms_sgc		"Microsoft Server Gated Crypto"
#define NID_ms_sgc		137
#define OBJ_ms_sgc		1L,3L,6L,1L,4L,1L,311L,10L,3L,3L

#define SN_ms_efs		"msEFS"
#define LN_ms_efs		"Microsoft Encrypted File System"
#define NID_ms_efs		138
#define OBJ_ms_efs		1L,3L,6L,1L,4L,1L,311L,10L,3L,4L

#define SN_ms_smartcard_login		"msSmartcardLogin"
#define LN_ms_smartcard_login		"Microsoft Smartcardlogin"
#define NID_ms_smartcard_login		648
#define OBJ_ms_smartcard_login		1L,3L,6L,1L,4L,1L,311L,20L,2L,2L

#define SN_ms_upn		"msUPN"
#define LN_ms_upn		"Microsoft Universal Principal Name"
#define NID_ms_upn		649
#define OBJ_ms_upn		1L,3L,6L,1L,4L,1L,311L,20L,2L,3L

#define SN_idea_cbc		"IDEA-CBC"
#define LN_idea_cbc		"idea-cbc"
#define NID_idea_cbc		34
#define OBJ_idea_cbc		1L,3L,6L,1L,4L,1L,188L,7L,1L,1L,2L

#define SN_idea_ecb		"IDEA-ECB"
#define LN_idea_ecb		"idea-ecb"
#define NID_idea_ecb		36

#define SN_idea_cfb64		"IDEA-CFB"
#define LN_idea_cfb64		"idea-cfb"
#define NID_idea_cfb64		35

#define SN_idea_ofb64		"IDEA-OFB"
#define LN_idea_ofb64		"idea-ofb"
#define NID_idea_ofb64		46

#define SN_bf_cbc		"BF-CBC"
#define LN_bf_cbc		"bf-cbc"
#define NID_bf_cbc		91
#define OBJ_bf_cbc		1L,3L,6L,1L,4L,1L,3029L,1L,2L

#define SN_bf_ecb		"BF-ECB"
#define LN_bf_ecb		"bf-ecb"
#define NID_bf_ecb		92

#define SN_bf_cfb64		"BF-CFB"
#define LN_bf_cfb64		"bf-cfb"
#define NID_bf_cfb64		93

#define SN_bf_ofb64		"BF-OFB"
#define LN_bf_ofb64		"bf-ofb"
#define NID_bf_ofb64		94

#define SN_id_pkix		"PKIX"
#define NID_id_pkix		127
#define OBJ_id_pkix		1L,3L,6L,1L,5L,5L,7L

#define SN_id_pkix_mod		"id-pkix-mod"
#define NID_id_pkix_mod		258
#define OBJ_id_pkix_mod		OBJ_id_pkix,0L

#define SN_id_pe		"id-pe"
#define NID_id_pe		175
#define OBJ_id_pe		OBJ_id_pkix,1L

#define SN_id_qt		"id-qt"
#define NID_id_qt		259
#define OBJ_id_qt		OBJ_id_pkix,2L

#define SN_id_kp		"id-kp"
#define NID_id_kp		128
#define OBJ_id_kp		OBJ_id_pkix,3L

#define SN_id_it		"id-it"
#define NID_id_it		260
#define OBJ_id_it		OBJ_id_pkix,4L

#define SN_id_pkip		"id-pkip"
#define NID_id_pkip		261
#define OBJ_id_pkip		OBJ_id_pkix,5L

#define SN_id_alg		"id-alg"
#define NID_id_alg		262
#define OBJ_id_alg		OBJ_id_pkix,6L

#define SN_id_cmc		"id-cmc"
#define NID_id_cmc		263
#define OBJ_id_cmc		OBJ_id_pkix,7L

#define SN_id_on		"id-on"
#define NID_id_on		264
#define OBJ_id_on		OBJ_id_pkix,8L

#define SN_id_pda		"id-pda"
#define NID_id_pda		265
#define OBJ_id_pda		OBJ_id_pkix,9L

#define SN_id_aca		"id-aca"
#define NID_id_aca		266
#define OBJ_id_aca		OBJ_id_pkix,10L

#define SN_id_qcs		"id-qcs"
#define NID_id_qcs		267
#define OBJ_id_qcs		OBJ_id_pkix,11L

#define SN_id_cct		"id-cct"
#define NID_id_cct		268
#define OBJ_id_cct		OBJ_id_pkix,12L

#define SN_id_ppl		"id-ppl"
#define NID_id_ppl		662
#define OBJ_id_ppl		OBJ_id_pkix,21L

#define SN_id_ad		"id-ad"
#define NID_id_ad		176
#define OBJ_id_ad		OBJ_id_pkix,48L

#define SN_id_pkix1_explicit_88		"id-pkix1-explicit-88"
#define NID_id_pkix1_explicit_88		269
#define OBJ_id_pkix1_explicit_88		OBJ_id_pkix_mod,1L

#define SN_id_pkix1_implicit_88		"id-pkix1-implicit-88"
#define NID_id_pkix1_implicit_88		270
#define OBJ_id_pkix1_implicit_88		OBJ_id_pkix_mod,2L

#define SN_id_pkix1_explicit_93		"id-pkix1-explicit-93"
#define NID_id_pkix1_explicit_93		271
#define OBJ_id_pkix1_explicit_93		OBJ_id_pkix_mod,3L

#define SN_id_pkix1_implicit_93		"id-pkix1-implicit-93"
#define NID_id_pkix1_implicit_93		272
#define OBJ_id_pkix1_implicit_93		OBJ_id_pkix_mod,4L

#define SN_id_mod_crmf		"id-mod-crmf"
#define NID_id_mod_crmf		273
#define OBJ_id_mod_crmf		OBJ_id_pkix_mod,5L

#define SN_id_mod_cmc		"id-mod-cmc"
#define NID_id_mod_cmc		274
#define OBJ_id_mod_cmc		OBJ_id_pkix_mod,6L

#define SN_id_mod_kea_profile_88		"id-mod-kea-profile-88"
#define NID_id_mod_kea_profile_88		275
#define OBJ_id_mod_kea_profile_88		OBJ_id_pkix_mod,7L

#define SN_id_mod_kea_profile_93		"id-mod-kea-profile-93"
#define NID_id_mod_kea_profile_93		276
#define OBJ_id_mod_kea_profile_93		OBJ_id_pkix_mod,8L

#define SN_id_mod_cmp		"id-mod-cmp"
#define NID_id_mod_cmp		277
#define OBJ_id_mod_cmp		OBJ_id_pkix_mod,9L

#define SN_id_mod_qualified_cert_88		"id-mod-qualified-cert-88"
#define NID_id_mod_qualified_cert_88		278
#define OBJ_id_mod_qualified_cert_88		OBJ_id_pkix_mod,10L

#define SN_id_mod_qualified_cert_93		"id-mod-qualified-cert-93"
#define NID_id_mod_qualified_cert_93		279
#define OBJ_id_mod_qualified_cert_93		OBJ_id_pkix_mod,11L

#define SN_id_mod_attribute_cert		"id-mod-attribute-cert"
#define NID_id_mod_attribute_cert		280
#define OBJ_id_mod_attribute_cert		OBJ_id_pkix_mod,12L

#define SN_id_mod_timestamp_protocol		"id-mod-timestamp-protocol"
#define NID_id_mod_timestamp_protocol		281
#define OBJ_id_mod_timestamp_protocol		OBJ_id_pkix_mod,13L

#define SN_id_mod_ocsp		"id-mod-ocsp"
#define NID_id_mod_ocsp		282
#define OBJ_id_mod_ocsp		OBJ_id_pkix_mod,14L

#define SN_id_mod_dvcs		"id-mod-dvcs"
#define NID_id_mod_dvcs		283
#define OBJ_id_mod_dvcs		OBJ_id_pkix_mod,15L

#define SN_id_mod_cmp2000		"id-mod-cmp2000"
#define NID_id_mod_cmp2000		284
#define OBJ_id_mod_cmp2000		OBJ_id_pkix_mod,16L

#define SN_info_access		"authorityInfoAccess"
#define LN_info_access		"Authority Information Access"
#define NID_info_access		177
#define OBJ_info_access		OBJ_id_pe,1L

#define SN_biometricInfo		"biometricInfo"
#define LN_biometricInfo		"Biometric Info"
#define NID_biometricInfo		285
#define OBJ_biometricInfo		OBJ_id_pe,2L

#define SN_qcStatements		"qcStatements"
#define NID_qcStatements		286
#define OBJ_qcStatements		OBJ_id_pe,3L

#define SN_ac_auditEntity		"ac-auditEntity"
#define NID_ac_auditEntity		287
#define OBJ_ac_auditEntity		OBJ_id_pe,4L

#define SN_ac_targeting		"ac-targeting"
#define NID_ac_targeting		288
#define OBJ_ac_targeting		OBJ_id_pe,5L

#define SN_aaControls		"aaControls"
#define NID_aaControls		289
#define OBJ_aaControls		OBJ_id_pe,6L

#define SN_sbgp_ipAddrBlock		"sbgp-ipAddrBlock"
#define NID_sbgp_ipAddrBlock		290
#define OBJ_sbgp_ipAddrBlock		OBJ_id_pe,7L

#define SN_sbgp_autonomousSysNum		"sbgp-autonomousSysNum"
#define NID_sbgp_autonomousSysNum		291
#define OBJ_sbgp_autonomousSysNum		OBJ_id_pe,8L

#define SN_sbgp_routerIdentifier		"sbgp-routerIdentifier"
#define NID_sbgp_routerIdentifier		292
#define OBJ_sbgp_routerIdentifier		OBJ_id_pe,9L

#define SN_ac_proxying		"ac-proxying"
#define NID_ac_proxying		397
#define OBJ_ac_proxying		OBJ_id_pe,10L

#define SN_sinfo_access		"subjectInfoAccess"
#define LN_sinfo_access		"Subject Information Access"
#define NID_sinfo_access		398
#define OBJ_sinfo_access		OBJ_id_pe,11L

#define SN_proxyCertInfo		"proxyCertInfo"
#define LN_proxyCertInfo		"Proxy Certificate Information"
#define NID_proxyCertInfo		663
#define OBJ_proxyCertInfo		OBJ_id_pe,14L

#define SN_id_qt_cps		"id-qt-cps"
#define LN_id_qt_cps		"Policy Qualifier CPS"
#define NID_id_qt_cps		164
#define OBJ_id_qt_cps		OBJ_id_qt,1L

#define SN_id_qt_unotice		"id-qt-unotice"
#define LN_id_qt_unotice		"Policy Qualifier User Notice"
#define NID_id_qt_unotice		165
#define OBJ_id_qt_unotice		OBJ_id_qt,2L

#define SN_textNotice		"textNotice"
#define NID_textNotice		293
#define OBJ_textNotice		OBJ_id_qt,3L

#define SN_server_auth		"serverAuth"
#define LN_server_auth		"TLS Web Server Authentication"
#define NID_server_auth		129
#define OBJ_server_auth		OBJ_id_kp,1L

#define SN_client_auth		"clientAuth"
#define LN_client_auth		"TLS Web Client Authentication"
#define NID_client_auth		130
#define OBJ_client_auth		OBJ_id_kp,2L

#define SN_code_sign		"codeSigning"
#define LN_code_sign		"Code Signing"
#define NID_code_sign		131
#define OBJ_code_sign		OBJ_id_kp,3L

#define SN_email_protect		"emailProtection"
#define LN_email_protect		"E-mail Protection"
#define NID_email_protect		132
#define OBJ_email_protect		OBJ_id_kp,4L

#define SN_ipsecEndSystem		"ipsecEndSystem"
#define LN_ipsecEndSystem		"IPSec End System"
#define NID_ipsecEndSystem		294
#define OBJ_ipsecEndSystem		OBJ_id_kp,5L

#define SN_ipsecTunnel		"ipsecTunnel"
#define LN_ipsecTunnel		"IPSec Tunnel"
#define NID_ipsecTunnel		295
#define OBJ_ipsecTunnel		OBJ_id_kp,6L

#define SN_ipsecUser		"ipsecUser"
#define LN_ipsecUser		"IPSec User"
#define NID_ipsecUser		296
#define OBJ_ipsecUser		OBJ_id_kp,7L

#define SN_time_stamp		"timeStamping"
#define LN_time_stamp		"Time Stamping"
#define NID_time_stamp		133
#define OBJ_time_stamp		OBJ_id_kp,8L

#define SN_OCSP_sign		"OCSPSigning"
#define LN_OCSP_sign		"OCSP Signing"
#define NID_OCSP_sign		180
#define OBJ_OCSP_sign		OBJ_id_kp,9L

#define SN_dvcs		"DVCS"
#define LN_dvcs		"dvcs"
#define NID_dvcs		297
#define OBJ_dvcs		OBJ_id_kp,10L

#define SN_id_it_caProtEncCert		"id-it-caProtEncCert"
#define NID_id_it_caProtEncCert		298
#define OBJ_id_it_caProtEncCert		OBJ_id_it,1L

#define SN_id_it_signKeyPairTypes		"id-it-signKeyPairTypes"
#define NID_id_it_signKeyPairTypes		299
#define OBJ_id_it_signKeyPairTypes		OBJ_id_it,2L

#define SN_id_it_encKeyPairTypes		"id-it-encKeyPairTypes"
#define NID_id_it_encKeyPairTypes		300
#define OBJ_id_it_encKeyPairTypes		OBJ_id_it,3L

#define SN_id_it_preferredSymmAlg		"id-it-preferredSymmAlg"
#define NID_id_it_preferredSymmAlg		301
#define OBJ_id_it_preferredSymmAlg		OBJ_id_it,4L

#define SN_id_it_caKeyUpdateInfo		"id-it-caKeyUpdateInfo"
#define NID_id_it_caKeyUpdateInfo		302
#define OBJ_id_it_caKeyUpdateInfo		OBJ_id_it,5L

#define SN_id_it_currentCRL		"id-it-currentCRL"
#define NID_id_it_currentCRL		303
#define OBJ_id_it_currentCRL		OBJ_id_it,6L

#define SN_id_it_unsupportedOIDs		"id-it-unsupportedOIDs"
#define NID_id_it_unsupportedOIDs		304
#define OBJ_id_it_unsupportedOIDs		OBJ_id_it,7L

#define SN_id_it_subscriptionRequest		"id-it-subscriptionRequest"
#define NID_id_it_subscriptionRequest		305
#define OBJ_id_it_subscriptionRequest		OBJ_id_it,8L

#define SN_id_it_subscriptionResponse		"id-it-subscriptionResponse"
#define NID_id_it_subscriptionResponse		306
#define OBJ_id_it_subscriptionResponse		OBJ_id_it,9L

#define SN_id_it_keyPairParamReq		"id-it-keyPairParamReq"
#define NID_id_it_keyPairParamReq		307
#define OBJ_id_it_keyPairParamReq		OBJ_id_it,10L

#define SN_id_it_keyPairParamRep		"id-it-keyPairParamRep"
#define NID_id_it_keyPairParamRep		308
#define OBJ_id_it_keyPairParamRep		OBJ_id_it,11L

#define SN_id_it_revPassphrase		"id-it-revPassphrase"
#define NID_id_it_revPassphrase		309
#define OBJ_id_it_revPassphrase		OBJ_id_it,12L

#define SN_id_it_implicitConfirm		"id-it-implicitConfirm"
#define NID_id_it_implicitConfirm		310
#define OBJ_id_it_implicitConfirm		OBJ_id_it,13L

#define SN_id_it_confirmWaitTime		"id-it-confirmWaitTime"
#define NID_id_it_confirmWaitTime		311
#define OBJ_id_it_confirmWaitTime		OBJ_id_it,14L

#define SN_id_it_origPKIMessage		"id-it-origPKIMessage"
#define NID_id_it_origPKIMessage		312
#define OBJ_id_it_origPKIMessage		OBJ_id_it,15L

#define SN_id_it_suppLangTags		"id-it-suppLangTags"
#define NID_id_it_suppLangTags		784
#define OBJ_id_it_suppLangTags		OBJ_id_it,16L

#define SN_id_regCtrl		"id-regCtrl"
#define NID_id_regCtrl		313
#define OBJ_id_regCtrl		OBJ_id_pkip,1L

#define SN_id_regInfo		"id-regInfo"
#define NID_id_regInfo		314
#define OBJ_id_regInfo		OBJ_id_pkip,2L

#define SN_id_regCtrl_regToken		"id-regCtrl-regToken"
#define NID_id_regCtrl_regToken		315
#define OBJ_id_regCtrl_regToken		OBJ_id_regCtrl,1L

#define SN_id_regCtrl_authenticator		"id-regCtrl-authenticator"
#define NID_id_regCtrl_authenticator		316
#define OBJ_id_regCtrl_authenticator		OBJ_id_regCtrl,2L

#define SN_id_regCtrl_pkiPublicationInfo		"id-regCtrl-pkiPublicationInfo"
#define NID_id_regCtrl_pkiPublicationInfo		317
#define OBJ_id_regCtrl_pkiPublicationInfo		OBJ_id_regCtrl,3L

#define SN_id_regCtrl_pkiArchiveOptions		"id-regCtrl-pkiArchiveOptions"
#define NID_id_regCtrl_pkiArchiveOptions		318
#define OBJ_id_regCtrl_pkiArchiveOptions		OBJ_id_regCtrl,4L

#define SN_id_regCtrl_oldCertID		"id-regCtrl-oldCertID"
#define NID_id_regCtrl_oldCertID		319
#define OBJ_id_regCtrl_oldCertID		OBJ_id_regCtrl,5L

#define SN_id_regCtrl_protocolEncrKey		"id-regCtrl-protocolEncrKey"
#define NID_id_regCtrl_protocolEncrKey		320
#define OBJ_id_regCtrl_protocolEncrKey		OBJ_id_regCtrl,6L

#define SN_id_regInfo_utf8Pairs		"id-regInfo-utf8Pairs"
#define NID_id_regInfo_utf8Pairs		321
#define OBJ_id_regInfo_utf8Pairs		OBJ_id_regInfo,1L

#define SN_id_regInfo_certReq		"id-regInfo-certReq"
#define NID_id_regInfo_certReq		322
#define OBJ_id_regInfo_certReq		OBJ_id_regInfo,2L

#define SN_id_alg_des40		"id-alg-des40"
#define NID_id_alg_des40		323
#define OBJ_id_alg_des40		OBJ_id_alg,1L

#define SN_id_alg_noSignature		"id-alg-noSignature"
#define NID_id_alg_noSignature		324
#define OBJ_id_alg_noSignature		OBJ_id_alg,2L

#define SN_id_alg_dh_sig_hmac_sha1		"id-alg-dh-sig-hmac-sha1"
#define NID_id_alg_dh_sig_hmac_sha1		325
#define OBJ_id_alg_dh_sig_hmac_sha1		OBJ_id_alg,3L

#define SN_id_alg_dh_pop		"id-alg-dh-pop"
#define NID_id_alg_dh_pop		326
#define OBJ_id_alg_dh_pop		OBJ_id_alg,4L

#define SN_id_cmc_statusInfo		"id-cmc-statusInfo"
#define NID_id_cmc_statusInfo		327
#define OBJ_id_cmc_statusInfo		OBJ_id_cmc,1L

#define SN_id_cmc_identification		"id-cmc-identification"
#define NID_id_cmc_identification		328
#define OBJ_id_cmc_identification		OBJ_id_cmc,2L

#define SN_id_cmc_identityProof		"id-cmc-identityProof"
#define NID_id_cmc_identityProof		329
#define OBJ_id_cmc_identityProof		OBJ_id_cmc,3L

#define SN_id_cmc_dataReturn		"id-cmc-dataReturn"
#define NID_id_cmc_dataReturn		330
#define OBJ_id_cmc_dataReturn		OBJ_id_cmc,4L

#define SN_id_cmc_transactionId		"id-cmc-transactionId"
#define NID_id_cmc_transactionId		331
#define OBJ_id_cmc_transactionId		OBJ_id_cmc,5L

#define SN_id_cmc_senderNonce		"id-cmc-senderNonce"
#define NID_id_cmc_senderNonce		332
#define OBJ_id_cmc_senderNonce		OBJ_id_cmc,6L

#define SN_id_cmc_recipientNonce		"id-cmc-recipientNonce"
#define NID_id_cmc_recipientNonce		333
#define OBJ_id_cmc_recipientNonce		OBJ_id_cmc,7L

#define SN_id_cmc_addExtensions		"id-cmc-addExtensions"
#define NID_id_cmc_addExtensions		334
#define OBJ_id_cmc_addExtensions		OBJ_id_cmc,8L

#define SN_id_cmc_encryptedPOP		"id-cmc-encryptedPOP"
#define NID_id_cmc_encryptedPOP		335
#define OBJ_id_cmc_encryptedPOP		OBJ_id_cmc,9L

#define SN_id_cmc_decryptedPOP		"id-cmc-decryptedPOP"
#define NID_id_cmc_decryptedPOP		336
#define OBJ_id_cmc_decryptedPOP		OBJ_id_cmc,10L

#define SN_id_cmc_lraPOPWitness		"id-cmc-lraPOPWitness"
#define NID_id_cmc_lraPOPWitness		337
#define OBJ_id_cmc_lraPOPWitness		OBJ_id_cmc,11L

#define SN_id_cmc_getCert		"id-cmc-getCert"
#define NID_id_cmc_getCert		338
#define OBJ_id_cmc_getCert		OBJ_id_cmc,15L

#define SN_id_cmc_getCRL		"id-cmc-getCRL"
#define NID_id_cmc_getCRL		339
#define OBJ_id_cmc_getCRL		OBJ_id_cmc,16L

#define SN_id_cmc_revokeRequest		"id-cmc-revokeRequest"
#define NID_id_cmc_revokeRequest		340
#define OBJ_id_cmc_revokeRequest		OBJ_id_cmc,17L

#define SN_id_cmc_regInfo		"id-cmc-regInfo"
#define NID_id_cmc_regInfo		341
#define OBJ_id_cmc_regInfo		OBJ_id_cmc,18L

#define SN_id_cmc_responseInfo		"id-cmc-responseInfo"
#define NID_id_cmc_responseInfo		342
#define OBJ_id_cmc_responseInfo		OBJ_id_cmc,19L

#define SN_id_cmc_queryPending		"id-cmc-queryPending"
#define NID_id_cmc_queryPending		343
#define OBJ_id_cmc_queryPending		OBJ_id_cmc,21L

#define SN_id_cmc_popLinkRandom		"id-cmc-popLinkRandom"
#define NID_id_cmc_popLinkRandom		344
#define OBJ_id_cmc_popLinkRandom		OBJ_id_cmc,22L

#define SN_id_cmc_popLinkWitness		"id-cmc-popLinkWitness"
#define NID_id_cmc_popLinkWitness		345
#define OBJ_id_cmc_popLinkWitness		OBJ_id_cmc,23L

#define SN_id_cmc_confirmCertAcceptance		"id-cmc-confirmCertAcceptance"
#define NID_id_cmc_confirmCertAcceptance		346
#define OBJ_id_cmc_confirmCertAcceptance		OBJ_id_cmc,24L

#define SN_id_on_personalData		"id-on-personalData"
#define NID_id_on_personalData		347
#define OBJ_id_on_personalData		OBJ_id_on,1L

#define SN_id_on_permanentIdentifier		"id-on-permanentIdentifier"
#define LN_id_on_permanentIdentifier		"Permanent Identifier"
#define NID_id_on_permanentIdentifier		858
#define OBJ_id_on_permanentIdentifier		OBJ_id_on,3L

#define SN_id_pda_dateOfBirth		"id-pda-dateOfBirth"
#define NID_id_pda_dateOfBirth		348
#define OBJ_id_pda_dateOfBirth		OBJ_id_pda,1L

#define SN_id_pda_placeOfBirth		"id-pda-placeOfBirth"
#define NID_id_pda_placeOfBirth		349
#define OBJ_id_pda_placeOfBirth		OBJ_id_pda,2L

#define SN_id_pda_gender		"id-pda-gender"
#define NID_id_pda_gender		351
#define OBJ_id_pda_gender		OBJ_id_pda,3L

#define SN_id_pda_countryOfCitizenship		"id-pda-countryOfCitizenship"
#define NID_id_pda_countryOfCitizenship		352
#define OBJ_id_pda_countryOfCitizenship		OBJ_id_pda,4L

#define SN_id_pda_countryOfResidence		"id-pda-countryOfResidence"
#define NID_id_pda_countryOfResidence		353
#define OBJ_id_pda_countryOfResidence		OBJ_id_pda,5L

#define SN_id_aca_authenticationInfo		"id-aca-authenticationInfo"
#define NID_id_aca_authenticationInfo		354
#define OBJ_id_aca_authenticationInfo		OBJ_id_aca,1L

#define SN_id_aca_accessIdentity		"id-aca-accessIdentity"
#define NID_id_aca_accessIdentity		355
#define OBJ_id_aca_accessIdentity		OBJ_id_aca,2L

#define SN_id_aca_chargingIdentity		"id-aca-chargingIdentity"
#define NID_id_aca_chargingIdentity		356
#define OBJ_id_aca_chargingIdentity		OBJ_id_aca,3L

#define SN_id_aca_group		"id-aca-group"
#define NID_id_aca_group		357
#define OBJ_id_aca_group		OBJ_id_aca,4L

#define SN_id_aca_role		"id-aca-role"
#define NID_id_aca_role		358
#define OBJ_id_aca_role		OBJ_id_aca,5L

#define SN_id_aca_encAttrs		"id-aca-encAttrs"
#define NID_id_aca_encAttrs		399
#define OBJ_id_aca_encAttrs		OBJ_id_aca,6L

#define SN_id_qcs_pkixQCSyntax_v1		"id-qcs-pkixQCSyntax-v1"
#define NID_id_qcs_pkixQCSyntax_v1		359
#define OBJ_id_qcs_pkixQCSyntax_v1		OBJ_id_qcs,1L

#define SN_id_cct_crs		"id-cct-crs"
#define NID_id_cct_crs		360
#define OBJ_id_cct_crs		OBJ_id_cct,1L

#define SN_id_cct_PKIData		"id-cct-PKIData"
#define NID_id_cct_PKIData		361
#define OBJ_id_cct_PKIData		OBJ_id_cct,2L

#define SN_id_cct_PKIResponse		"id-cct-PKIResponse"
#define NID_id_cct_PKIResponse		362
#define OBJ_id_cct_PKIResponse		OBJ_id_cct,3L

#define SN_id_ppl_anyLanguage		"id-ppl-anyLanguage"
#define LN_id_ppl_anyLanguage		"Any language"
#define NID_id_ppl_anyLanguage		664
#define OBJ_id_ppl_anyLanguage		OBJ_id_ppl,0L

#define SN_id_ppl_inheritAll		"id-ppl-inheritAll"
#define LN_id_ppl_inheritAll		"Inherit all"
#define NID_id_ppl_inheritAll		665
#define OBJ_id_ppl_inheritAll		OBJ_id_ppl,1L

#define SN_Independent		"id-ppl-independent"
#define LN_Independent		"Independent"
#define NID_Independent		667
#define OBJ_Independent		OBJ_id_ppl,2L

#define SN_ad_OCSP		"OCSP"
#define LN_ad_OCSP		"OCSP"
#define NID_ad_OCSP		178
#define OBJ_ad_OCSP		OBJ_id_ad,1L

#define SN_ad_ca_issuers		"caIssuers"
#define LN_ad_ca_issuers		"CA Issuers"
#define NID_ad_ca_issuers		179
#define OBJ_ad_ca_issuers		OBJ_id_ad,2L

#define SN_ad_timeStamping		"ad_timestamping"
#define LN_ad_timeStamping		"AD Time Stamping"
#define NID_ad_timeStamping		363
#define OBJ_ad_timeStamping		OBJ_id_ad,3L

#define SN_ad_dvcs		"AD_DVCS"
#define LN_ad_dvcs		"ad dvcs"
#define NID_ad_dvcs		364
#define OBJ_ad_dvcs		OBJ_id_ad,4L

#define SN_caRepository		"caRepository"
#define LN_caRepository		"CA Repository"
#define NID_caRepository		785
#define OBJ_caRepository		OBJ_id_ad,5L

#define OBJ_id_pkix_OCSP		OBJ_ad_OCSP

#define SN_id_pkix_OCSP_basic		"basicOCSPResponse"
#define LN_id_pkix_OCSP_basic		"Basic OCSP Response"
#define NID_id_pkix_OCSP_basic		365
#define OBJ_id_pkix_OCSP_basic		OBJ_id_pkix_OCSP,1L

#define SN_id_pkix_OCSP_Nonce		"Nonce"
#define LN_id_pkix_OCSP_Nonce		"OCSP Nonce"
#define NID_id_pkix_OCSP_Nonce		366
#define OBJ_id_pkix_OCSP_Nonce		OBJ_id_pkix_OCSP,2L

#define SN_id_pkix_OCSP_CrlID		"CrlID"
#define LN_id_pkix_OCSP_CrlID		"OCSP CRL ID"
#define NID_id_pkix_OCSP_CrlID		367
#define OBJ_id_pkix_OCSP_CrlID		OBJ_id_pkix_OCSP,3L

#define SN_id_pkix_OCSP_acceptableResponses		"acceptableResponses"
#define LN_id_pkix_OCSP_acceptableResponses		"Acceptable OCSP Responses"
#define NID_id_pkix_OCSP_acceptableResponses		368
#define OBJ_id_pkix_OCSP_acceptableResponses		OBJ_id_pkix_OCSP,4L

#define SN_id_pkix_OCSP_noCheck		"noCheck"
#define LN_id_pkix_OCSP_noCheck		"OCSP No Check"
#define NID_id_pkix_OCSP_noCheck		369
#define OBJ_id_pkix_OCSP_noCheck		OBJ_id_pkix_OCSP,5L

#define SN_id_pkix_OCSP_archiveCutoff		"archiveCutoff"
#define LN_id_pkix_OCSP_archiveCutoff		"OCSP Archive Cutoff"
#define NID_id_pkix_OCSP_archiveCutoff		370
#define OBJ_id_pkix_OCSP_archiveCutoff		OBJ_id_pkix_OCSP,6L

#define SN_id_pkix_OCSP_serviceLocator		"serviceLocator"
#define LN_id_pkix_OCSP_serviceLocator		"OCSP Service Locator"
#define NID_id_pkix_OCSP_serviceLocator		371
#define OBJ_id_pkix_OCSP_serviceLocator		OBJ_id_pkix_OCSP,7L

#define SN_id_pkix_OCSP_extendedStatus		"extendedStatus"
#define LN_id_pkix_OCSP_extendedStatus		"Extended OCSP Status"
#define NID_id_pkix_OCSP_extendedStatus		372
#define OBJ_id_pkix_OCSP_extendedStatus		OBJ_id_pkix_OCSP,8L

#define SN_id_pkix_OCSP_valid		"valid"
#define NID_id_pkix_OCSP_valid		373
#define OBJ_id_pkix_OCSP_valid		OBJ_id_pkix_OCSP,9L

#define SN_id_pkix_OCSP_path		"path"
#define NID_id_pkix_OCSP_path		374
#define OBJ_id_pkix_OCSP_path		OBJ_id_pkix_OCSP,10L

#define SN_id_pkix_OCSP_trustRoot		"trustRoot"
#define LN_id_pkix_OCSP_trustRoot		"Trust Root"
#define NID_id_pkix_OCSP_trustRoot		375
#define OBJ_id_pkix_OCSP_trustRoot		OBJ_id_pkix_OCSP,11L

#define SN_algorithm		"algorithm"
#define LN_algorithm		"algorithm"
#define NID_algorithm		376
#define OBJ_algorithm		1L,3L,14L,3L,2L

#define SN_md5WithRSA		"RSA-NP-MD5"
#define LN_md5WithRSA		"md5WithRSA"
#define NID_md5WithRSA		104
#define OBJ_md5WithRSA		OBJ_algorithm,3L

#define SN_des_ecb		"DES-ECB"
#define LN_des_ecb		"des-ecb"
#define NID_des_ecb		29
#define OBJ_des_ecb		OBJ_algorithm,6L

#define SN_des_cbc		"DES-CBC"
#define LN_des_cbc		"des-cbc"
#define NID_des_cbc		31
#define OBJ_des_cbc		OBJ_algorithm,7L

#define SN_des_ofb64		"DES-OFB"
#define LN_des_ofb64		"des-ofb"
#define NID_des_ofb64		45
#define OBJ_des_ofb64		OBJ_algorithm,8L

#define SN_des_cfb64		"DES-CFB"
#define LN_des_cfb64		"des-cfb"
#define NID_des_cfb64		30
#define OBJ_des_cfb64		OBJ_algorithm,9L

#define SN_rsaSignature		"rsaSignature"
#define NID_rsaSignature		377
#define OBJ_rsaSignature		OBJ_algorithm,11L

#define SN_dsa_2		"DSA-old"
#define LN_dsa_2		"dsaEncryption-old"
#define NID_dsa_2		67
#define OBJ_dsa_2		OBJ_algorithm,12L

#define SN_dsaWithSHA		"DSA-SHA"
#define LN_dsaWithSHA		"dsaWithSHA"
#define NID_dsaWithSHA		66
#define OBJ_dsaWithSHA		OBJ_algorithm,13L

#define SN_shaWithRSAEncryption		"RSA-SHA"
#define LN_shaWithRSAEncryption		"shaWithRSAEncryption"
#define NID_shaWithRSAEncryption		42
#define OBJ_shaWithRSAEncryption		OBJ_algorithm,15L

#define SN_des_ede_ecb		"DES-EDE"
#define LN_des_ede_ecb		"des-ede"
#define NID_des_ede_ecb		32
#define OBJ_des_ede_ecb		OBJ_algorithm,17L

#define SN_des_ede3_ecb		"DES-EDE3"
#define LN_des_ede3_ecb		"des-ede3"
#define NID_des_ede3_ecb		33

#define SN_des_ede_cbc		"DES-EDE-CBC"
#define LN_des_ede_cbc		"des-ede-cbc"
#define NID_des_ede_cbc		43

#define SN_des_ede_cfb64		"DES-EDE-CFB"
#define LN_des_ede_cfb64		"des-ede-cfb"
#define NID_des_ede_cfb64		60

#define SN_des_ede3_cfb64		"DES-EDE3-CFB"
#define LN_des_ede3_cfb64		"des-ede3-cfb"
#define NID_des_ede3_cfb64		61

#define SN_des_ede_ofb64		"DES-EDE-OFB"
#define LN_des_ede_ofb64		"des-ede-ofb"
#define NID_des_ede_ofb64		62

#define SN_des_ede3_ofb64		"DES-EDE3-OFB"
#define LN_des_ede3_ofb64		"des-ede3-ofb"
#define NID_des_ede3_ofb64		63

#define SN_desx_cbc		"DESX-CBC"
#define LN_desx_cbc		"desx-cbc"
#define NID_desx_cbc		80

#define SN_sha		"SHA"
#define LN_sha		"sha"
#define NID_sha		41
#define OBJ_sha		OBJ_algorithm,18L

#define SN_sha1		"SHA1"
#define LN_sha1		"sha1"
#define NID_sha1		64
#define OBJ_sha1		OBJ_algorithm,26L

#define SN_dsaWithSHA1_2		"DSA-SHA1-old"
#define LN_dsaWithSHA1_2		"dsaWithSHA1-old"
#define NID_dsaWithSHA1_2		70
#define OBJ_dsaWithSHA1_2		OBJ_algorithm,27L

#define SN_sha1WithRSA		"RSA-SHA1-2"
#define LN_sha1WithRSA		"sha1WithRSA"
#define NID_sha1WithRSA		115
#define OBJ_sha1WithRSA		OBJ_algorithm,29L

#define SN_ripemd160		"RIPEMD160"
#define LN_ripemd160		"ripemd160"
#define NID_ripemd160		117
#define OBJ_ripemd160		1L,3L,36L,3L,2L,1L

#define SN_ripemd160WithRSA		"RSA-RIPEMD160"
#define LN_ripemd160WithRSA		"ripemd160WithRSA"
#define NID_ripemd160WithRSA		119
#define OBJ_ripemd160WithRSA		1L,3L,36L,3L,3L,1L,2L

#define SN_sxnet		"SXNetID"
#define LN_sxnet		"Strong Extranet ID"
#define NID_sxnet		143
#define OBJ_sxnet		1L,3L,101L,1L,4L,1L

#define SN_X500		"X500"
#define LN_X500		"directory services (X.500)"
#define NID_X500		11
#define OBJ_X500		2L,5L

#define SN_X509		"X509"
#define NID_X509		12
#define OBJ_X509		OBJ_X500,4L

#define SN_commonName		"CN"
#define LN_commonName		"commonName"
#define NID_commonName		13
#define OBJ_commonName		OBJ_X509,3L

#define SN_surname		"SN"
#define LN_surname		"surname"
#define NID_surname		100
#define OBJ_surname		OBJ_X509,4L

#define LN_serialNumber		"serialNumber"
#define NID_serialNumber		105
#define OBJ_serialNumber		OBJ_X509,5L

#define SN_countryName		"C"
#define LN_countryName		"countryName"
#define NID_countryName		14
#define OBJ_countryName		OBJ_X509,6L

#define SN_localityName		"L"
#define LN_localityName		"localityName"
#define NID_localityName		15
#define OBJ_localityName		OBJ_X509,7L

#define SN_stateOrProvinceName		"ST"
#define LN_stateOrProvinceName		"stateOrProvinceName"
#define NID_stateOrProvinceName		16
#define OBJ_stateOrProvinceName		OBJ_X509,8L

#define SN_streetAddress		"street"
#define LN_streetAddress		"streetAddress"
#define NID_streetAddress		660
#define OBJ_streetAddress		OBJ_X509,9L

#define SN_organizationName		"O"
#define LN_organizationName		"organizationName"
#define NID_organizationName		17
#define OBJ_organizationName		OBJ_X509,10L

#define SN_organizationalUnitName		"OU"
#define LN_organizationalUnitName		"organizationalUnitName"
#define NID_organizationalUnitName		18
#define OBJ_organizationalUnitName		OBJ_X509,11L

#define SN_title		"title"
#define LN_title		"title"
#define NID_title		106
#define OBJ_title		OBJ_X509,12L

#define LN_description		"description"
#define NID_description		107
#define OBJ_description		OBJ_X509,13L

#define LN_searchGuide		"searchGuide"
#define NID_searchGuide		859
#define OBJ_searchGuide		OBJ_X509,14L

#define LN_businessCategory		"businessCategory"
#define NID_businessCategory		860
#define OBJ_businessCategory		OBJ_X509,15L

#define LN_postalAddress		"postalAddress"
#define NID_postalAddress		861
#define OBJ_postalAddress		OBJ_X509,16L

#define LN_postalCode		"postalCode"
#define NID_postalCode		661
#define OBJ_postalCode		OBJ_X509,17L

#define LN_postOfficeBox		"postOfficeBox"
#define NID_postOfficeBox		862
#define OBJ_postOfficeBox		OBJ_X509,18L

#define LN_physicalDeliveryOfficeName		"physicalDeliveryOfficeName"
#define NID_physicalDeliveryOfficeName		863
#define OBJ_physicalDeliveryOfficeName		OBJ_X509,19L

#define LN_telephoneNumber		"telephoneNumber"
#define NID_telephoneNumber		864
#define OBJ_telephoneNumber		OBJ_X509,20L

#define LN_telexNumber		"telexNumber"
#define NID_telexNumber		865
#define OBJ_telexNumber		OBJ_X509,21L

#define LN_teletexTerminalIdentifier		"teletexTerminalIdentifier"
#define NID_teletexTerminalIdentifier		866
#define OBJ_teletexTerminalIdentifier		OBJ_X509,22L

#define LN_facsimileTelephoneNumber		"facsimileTelephoneNumber"
#define NID_facsimileTelephoneNumber		867
#define OBJ_facsimileTelephoneNumber		OBJ_X509,23L

#define LN_x121Address		"x121Address"
#define NID_x121Address		868
#define OBJ_x121Address		OBJ_X509,24L

#define LN_internationaliSDNNumber		"internationaliSDNNumber"
#define NID_internationaliSDNNumber		869
#define OBJ_internationaliSDNNumber		OBJ_X509,25L

#define LN_registeredAddress		"registeredAddress"
#define NID_registeredAddress		870
#define OBJ_registeredAddress		OBJ_X509,26L

#define LN_destinationIndicator		"destinationIndicator"
#define NID_destinationIndicator		871
#define OBJ_destinationIndicator		OBJ_X509,27L

#define LN_preferredDeliveryMethod		"preferredDeliveryMethod"
#define NID_preferredDeliveryMethod		872
#define OBJ_preferredDeliveryMethod		OBJ_X509,28L

#define LN_presentationAddress		"presentationAddress"
#define NID_presentationAddress		873
#define OBJ_presentationAddress		OBJ_X509,29L

#define LN_supportedApplicationContext		"supportedApplicationContext"
#define NID_supportedApplicationContext		874
#define OBJ_supportedApplicationContext		OBJ_X509,30L

#define SN_member		"member"
#define NID_member		875
#define OBJ_member		OBJ_X509,31L

#define SN_owner		"owner"
#define NID_owner		876
#define OBJ_owner		OBJ_X509,32L

#define LN_roleOccupant		"roleOccupant"
#define NID_roleOccupant		877
#define OBJ_roleOccupant		OBJ_X509,33L

#define SN_seeAlso		"seeAlso"
#define NID_seeAlso		878
#define OBJ_seeAlso		OBJ_X509,34L

#define LN_userPassword		"userPassword"
#define NID_userPassword		879
#define OBJ_userPassword		OBJ_X509,35L

#define LN_userCertificate		"userCertificate"
#define NID_userCertificate		880
#define OBJ_userCertificate		OBJ_X509,36L

#define LN_cACertificate		"cACertificate"
#define NID_cACertificate		881
#define OBJ_cACertificate		OBJ_X509,37L

#define LN_authorityRevocationList		"authorityRevocationList"
#define NID_authorityRevocationList		882
#define OBJ_authorityRevocationList		OBJ_X509,38L

#define LN_certificateRevocationList		"certificateRevocationList"
#define NID_certificateRevocationList		883
#define OBJ_certificateRevocationList		OBJ_X509,39L

#define LN_crossCertificatePair		"crossCertificatePair"
#define NID_crossCertificatePair		884
#define OBJ_crossCertificatePair		OBJ_X509,40L

#define SN_name		"name"
#define LN_name		"name"
#define NID_name		173
#define OBJ_name		OBJ_X509,41L

#define SN_givenName		"GN"
#define LN_givenName		"givenName"
#define NID_givenName		99
#define OBJ_givenName		OBJ_X509,42L

#define SN_initials		"initials"
#define LN_initials		"initials"
#define NID_initials		101
#define OBJ_initials		OBJ_X509,43L

#define LN_generationQualifier		"generationQualifier"
#define NID_generationQualifier		509
#define OBJ_generationQualifier		OBJ_X509,44L

#define LN_x500UniqueIdentifier		"x500UniqueIdentifier"
#define NID_x500UniqueIdentifier		503
#define OBJ_x500UniqueIdentifier		OBJ_X509,45L

#define SN_dnQualifier		"dnQualifier"
#define LN_dnQualifier		"dnQualifier"
#define NID_dnQualifier		174
#define OBJ_dnQualifier		OBJ_X509,46L

#define LN_enhancedSearchGuide		"enhancedSearchGuide"
#define NID_enhancedSearchGuide		885
#define OBJ_enhancedSearchGuide		OBJ_X509,47L

#define LN_protocolInformation		"protocolInformation"
#define NID_protocolInformation		886
#define OBJ_protocolInformation		OBJ_X509,48L

#define LN_distinguishedName		"distinguishedName"
#define NID_distinguishedName		887
#define OBJ_distinguishedName		OBJ_X509,49L

#define LN_uniqueMember		"uniqueMember"
#define NID_uniqueMember		888
#define OBJ_uniqueMember		OBJ_X509,50L

#define LN_houseIdentifier		"houseIdentifier"
#define NID_houseIdentifier		889
#define OBJ_houseIdentifier		OBJ_X509,51L

#define LN_supportedAlgorithms		"supportedAlgorithms"
#define NID_supportedAlgorithms		890
#define OBJ_supportedAlgorithms		OBJ_X509,52L

#define LN_deltaRevocationList		"deltaRevocationList"
#define NID_deltaRevocationList		891
#define OBJ_deltaRevocationList		OBJ_X509,53L

#define SN_dmdName		"dmdName"
#define NID_dmdName		892
#define OBJ_dmdName		OBJ_X509,54L

#define LN_pseudonym		"pseudonym"
#define NID_pseudonym		510
#define OBJ_pseudonym		OBJ_X509,65L

#define SN_role		"role"
#define LN_role		"role"
#define NID_role		400
#define OBJ_role		OBJ_X509,72L

#define SN_X500algorithms		"X500algorithms"
#define LN_X500algorithms		"directory services - algorithms"
#define NID_X500algorithms		378
#define OBJ_X500algorithms		OBJ_X500,8L

#define SN_rsa		"RSA"
#define LN_rsa		"rsa"
#define NID_rsa		19
#define OBJ_rsa		OBJ_X500algorithms,1L,1L

#define SN_mdc2WithRSA		"RSA-MDC2"
#define LN_mdc2WithRSA		"mdc2WithRSA"
#define NID_mdc2WithRSA		96
#define OBJ_mdc2WithRSA		OBJ_X500algorithms,3L,100L

#define SN_mdc2		"MDC2"
#define LN_mdc2		"mdc2"
#define NID_mdc2		95
#define OBJ_mdc2		OBJ_X500algorithms,3L,101L

#define SN_id_ce		"id-ce"
#define NID_id_ce		81
#define OBJ_id_ce		OBJ_X500,29L

#define SN_subject_directory_attributes		"subjectDirectoryAttributes"
#define LN_subject_directory_attributes		"X509v3 Subject Directory Attributes"
#define NID_subject_directory_attributes		769
#define OBJ_subject_directory_attributes		OBJ_id_ce,9L

#define SN_subject_key_identifier		"subjectKeyIdentifier"
#define LN_subject_key_identifier		"X509v3 Subject Key Identifier"
#define NID_subject_key_identifier		82
#define OBJ_subject_key_identifier		OBJ_id_ce,14L

#define SN_key_usage		"keyUsage"
#define LN_key_usage		"X509v3 Key Usage"
#define NID_key_usage		83
#define OBJ_key_usage		OBJ_id_ce,15L

#define SN_private_key_usage_period		"privateKeyUsagePeriod"
#define LN_private_key_usage_period		"X509v3 Private Key Usage Period"
#define NID_private_key_usage_period		84
#define OBJ_private_key_usage_period		OBJ_id_ce,16L

#define SN_subject_alt_name		"subjectAltName"
#define LN_subject_alt_name		"X509v3 Subject Alternative Name"
#define NID_subject_alt_name		85
#define OBJ_subject_alt_name		OBJ_id_ce,17L

#define SN_issuer_alt_name		"issuerAltName"
#define LN_issuer_alt_name		"X509v3 Issuer Alternative Name"
#define NID_issuer_alt_name		86
#define OBJ_issuer_alt_name		OBJ_id_ce,18L

#define SN_basic_constraints		"basicConstraints"
#define LN_basic_constraints		"X509v3 Basic Constraints"
#define NID_basic_constraints		87
#define OBJ_basic_constraints		OBJ_id_ce,19L

#define SN_crl_number		"crlNumber"
#define LN_crl_number		"X509v3 CRL Number"
#define NID_crl_number		88
#define OBJ_crl_number		OBJ_id_ce,20L

#define SN_crl_reason		"CRLReason"
#define LN_crl_reason		"X509v3 CRL Reason Code"
#define NID_crl_reason		141
#define OBJ_crl_reason		OBJ_id_ce,21L

#define SN_invalidity_date		"invalidityDate"
#define LN_invalidity_date		"Invalidity Date"
#define NID_invalidity_date		142
#define OBJ_invalidity_date		OBJ_id_ce,24L

#define SN_delta_crl		"deltaCRL"
#define LN_delta_crl		"X509v3 Delta CRL Indicator"
#define NID_delta_crl		140
#define OBJ_delta_crl		OBJ_id_ce,27L

#define SN_issuing_distribution_point		"issuingDistributionPoint"
#define LN_issuing_distribution_point		"X509v3 Issuing Distrubution Point"
#define NID_issuing_distribution_point		770
#define OBJ_issuing_distribution_point		OBJ_id_ce,28L

#define SN_certificate_issuer		"certificateIssuer"
#define LN_certificate_issuer		"X509v3 Certificate Issuer"
#define NID_certificate_issuer		771
#define OBJ_certificate_issuer		OBJ_id_ce,29L

#define SN_name_constraints		"nameConstraints"
#define LN_name_constraints		"X509v3 Name Constraints"
#define NID_name_constraints		666
#define OBJ_name_constraints		OBJ_id_ce,30L

#define SN_crl_distribution_points		"crlDistributionPoints"
#define LN_crl_distribution_points		"X509v3 CRL Distribution Points"
#define NID_crl_distribution_points		103
#define OBJ_crl_distribution_points		OBJ_id_ce,31L

#define SN_certificate_policies		"certificatePolicies"
#define LN_certificate_policies		"X509v3 Certificate Policies"
#define NID_certificate_policies		89
#define OBJ_certificate_policies		OBJ_id_ce,32L

#define SN_any_policy		"anyPolicy"
#define LN_any_policy		"X509v3 Any Policy"
#define NID_any_policy		746
#define OBJ_any_policy		OBJ_certificate_policies,0L

#define SN_policy_mappings		"policyMappings"
#define LN_policy_mappings		"X509v3 Policy Mappings"
#define NID_policy_mappings		747
#define OBJ_policy_mappings		OBJ_id_ce,33L

#define SN_authority_key_identifier		"authorityKeyIdentifier"
#define LN_authority_key_identifier		"X509v3 Authority Key Identifier"
#define NID_authority_key_identifier		90
#define OBJ_authority_key_identifier		OBJ_id_ce,35L

#define SN_policy_constraints		"policyConstraints"
#define LN_policy_constraints		"X509v3 Policy Constraints"
#define NID_policy_constraints		401
#define OBJ_policy_constraints		OBJ_id_ce,36L

#define SN_ext_key_usage		"extendedKeyUsage"
#define LN_ext_key_usage		"X509v3 Extended Key Usage"
#define NID_ext_key_usage		126
#define OBJ_ext_key_usage		OBJ_id_ce,37L

#define SN_freshest_crl		"freshestCRL"
#define LN_freshest_crl		"X509v3 Freshest CRL"
#define NID_freshest_crl		857
#define OBJ_freshest_crl		OBJ_id_ce,46L

#define SN_inhibit_any_policy		"inhibitAnyPolicy"
#define LN_inhibit_any_policy		"X509v3 Inhibit Any Policy"
#define NID_inhibit_any_policy		748
#define OBJ_inhibit_any_policy		OBJ_id_ce,54L

#define SN_target_information		"targetInformation"
#define LN_target_information		"X509v3 AC Targeting"
#define NID_target_information		402
#define OBJ_target_information		OBJ_id_ce,55L

#define SN_no_rev_avail		"noRevAvail"
#define LN_no_rev_avail		"X509v3 No Revocation Available"
#define NID_no_rev_avail		403
#define OBJ_no_rev_avail		OBJ_id_ce,56L

#define SN_netscape		"Netscape"
#define LN_netscape		"Netscape Communications Corp."
#define NID_netscape		57
#define OBJ_netscape		2L,16L,840L,1L,113730L

#define SN_netscape_cert_extension		"nsCertExt"
#define LN_netscape_cert_extension		"Netscape Certificate Extension"
#define NID_netscape_cert_extension		58
#define OBJ_netscape_cert_extension		OBJ_netscape,1L

#define SN_netscape_data_type		"nsDataType"
#define LN_netscape_data_type		"Netscape Data Type"
#define NID_netscape_data_type		59
#define OBJ_netscape_data_type		OBJ_netscape,2L

#define SN_netscape_cert_type		"nsCertType"
#define LN_netscape_cert_type		"Netscape Cert Type"
#define NID_netscape_cert_type		71
#define OBJ_netscape_cert_type		OBJ_netscape_cert_extension,1L

#define SN_netscape_base_url		"nsBaseUrl"
#define LN_netscape_base_url		"Netscape Base Url"
#define NID_netscape_base_url		72
#define OBJ_netscape_base_url		OBJ_netscape_cert_extension,2L

#define SN_netscape_revocation_url		"nsRevocationUrl"
#define LN_netscape_revocation_url		"Netscape Revocation Url"
#define NID_netscape_revocation_url		73
#define OBJ_netscape_revocation_url		OBJ_netscape_cert_extension,3L

#define SN_netscape_ca_revocation_url		"nsCaRevocationUrl"
#define LN_netscape_ca_revocation_url		"Netscape CA Revocation Url"
#define NID_netscape_ca_revocation_url		74
#define OBJ_netscape_ca_revocation_url		OBJ_netscape_cert_extension,4L

#define SN_netscape_renewal_url		"nsRenewalUrl"
#define LN_netscape_renewal_url		"Netscape Renewal Url"
#define NID_netscape_renewal_url		75
#define OBJ_netscape_renewal_url		OBJ_netscape_cert_extension,7L

#define SN_netscape_ca_policy_url		"nsCaPolicyUrl"
#define LN_netscape_ca_policy_url		"Netscape CA Policy Url"
#define NID_netscape_ca_policy_url		76
#define OBJ_netscape_ca_policy_url		OBJ_netscape_cert_extension,8L

#define SN_netscape_ssl_server_name		"nsSslServerName"
#define LN_netscape_ssl_server_name		"Netscape SSL Server Name"
#define NID_netscape_ssl_server_name		77
#define OBJ_netscape_ssl_server_name		OBJ_netscape_cert_extension,12L

#define SN_netscape_comment		"nsComment"
#define LN_netscape_comment		"Netscape Comment"
#define NID_netscape_comment		78
#define OBJ_netscape_comment		OBJ_netscape_cert_extension,13L

#define SN_netscape_cert_sequence		"nsCertSequence"
#define LN_netscape_cert_sequence		"Netscape Certificate Sequence"
#define NID_netscape_cert_sequence		79
#define OBJ_netscape_cert_sequence		OBJ_netscape_data_type,5L

#define SN_ns_sgc		"nsSGC"
#define LN_ns_sgc		"Netscape Server Gated Crypto"
#define NID_ns_sgc		139
#define OBJ_ns_sgc		OBJ_netscape,4L,1L

#define SN_org		"ORG"
#define LN_org		"org"
#define NID_org		379
#define OBJ_org		OBJ_iso,3L

#define SN_dod		"DOD"
#define LN_dod		"dod"
#define NID_dod		380
#define OBJ_dod		OBJ_org,6L

#define SN_iana		"IANA"
#define LN_iana		"iana"
#define NID_iana		381
#define OBJ_iana		OBJ_dod,1L

#define OBJ_internet		OBJ_iana

#define SN_Directory		"directory"
#define LN_Directory		"Directory"
#define NID_Directory		382
#define OBJ_Directory		OBJ_internet,1L

#define SN_Management		"mgmt"
#define LN_Management		"Management"
#define NID_Management		383
#define OBJ_Management		OBJ_internet,2L

#define SN_Experimental		"experimental"
#define LN_Experimental		"Experimental"
#define NID_Experimental		384
#define OBJ_Experimental		OBJ_internet,3L

#define SN_Private		"private"
#define LN_Private		"Private"
#define NID_Private		385
#define OBJ_Private		OBJ_internet,4L

#define SN_Security		"security"
#define LN_Security		"Security"
#define NID_Security		386
#define OBJ_Security		OBJ_internet,5L

#define SN_SNMPv2		"snmpv2"
#define LN_SNMPv2		"SNMPv2"
#define NID_SNMPv2		387
#define OBJ_SNMPv2		OBJ_internet,6L

#define LN_Mail		"Mail"
#define NID_Mail		388
#define OBJ_Mail		OBJ_internet,7L

#define SN_Enterprises		"enterprises"
#define LN_Enterprises		"Enterprises"
#define NID_Enterprises		389
#define OBJ_Enterprises		OBJ_Private,1L

#define SN_dcObject		"dcobject"
#define LN_dcObject		"dcObject"
#define NID_dcObject		390
#define OBJ_dcObject		OBJ_Enterprises,1466L,344L

#define SN_mime_mhs		"mime-mhs"
#define LN_mime_mhs		"MIME MHS"
#define NID_mime_mhs		504
#define OBJ_mime_mhs		OBJ_Mail,1L

#define SN_mime_mhs_headings		"mime-mhs-headings"
#define LN_mime_mhs_headings		"mime-mhs-headings"
#define NID_mime_mhs_headings		505
#define OBJ_mime_mhs_headings		OBJ_mime_mhs,1L

#define SN_mime_mhs_bodies		"mime-mhs-bodies"
#define LN_mime_mhs_bodies		"mime-mhs-bodies"
#define NID_mime_mhs_bodies		506
#define OBJ_mime_mhs_bodies		OBJ_mime_mhs,2L

#define SN_id_hex_partial_message		"id-hex-partial-message"
#define LN_id_hex_partial_message		"id-hex-partial-message"
#define NID_id_hex_partial_message		507
#define OBJ_id_hex_partial_message		OBJ_mime_mhs_headings,1L

#define SN_id_hex_multipart_message		"id-hex-multipart-message"
#define LN_id_hex_multipart_message		"id-hex-multipart-message"
#define NID_id_hex_multipart_message		508
#define OBJ_id_hex_multipart_message		OBJ_mime_mhs_headings,2L

#define SN_rle_compression		"RLE"
#define LN_rle_compression		"run length compression"
#define NID_rle_compression		124
#define OBJ_rle_compression		1L,1L,1L,1L,666L,1L

#define SN_zlib_compression		"ZLIB"
#define LN_zlib_compression		"zlib compression"
#define NID_zlib_compression		125
#define OBJ_zlib_compression		OBJ_id_smime_alg,8L

#define OBJ_csor		2L,16L,840L,1L,101L,3L

#define OBJ_nistAlgorithms		OBJ_csor,4L

#define OBJ_aes		OBJ_nistAlgorithms,1L

#define SN_aes_128_ecb		"AES-128-ECB"
#define LN_aes_128_ecb		"aes-128-ecb"
#define NID_aes_128_ecb		418
#define OBJ_aes_128_ecb		OBJ_aes,1L

#define SN_aes_128_cbc		"AES-128-CBC"
#define LN_aes_128_cbc		"aes-128-cbc"
#define NID_aes_128_cbc		419
#define OBJ_aes_128_cbc		OBJ_aes,2L

#define SN_aes_128_ofb128		"AES-128-OFB"
#define LN_aes_128_ofb128		"aes-128-ofb"
#define NID_aes_128_ofb128		420
#define OBJ_aes_128_ofb128		OBJ_aes,3L

#define SN_aes_128_cfb128		"AES-128-CFB"
#define LN_aes_128_cfb128		"aes-128-cfb"
#define NID_aes_128_cfb128		421
#define OBJ_aes_128_cfb128		OBJ_aes,4L

#define SN_aes_192_ecb		"AES-192-ECB"
#define LN_aes_192_ecb		"aes-192-ecb"
#define NID_aes_192_ecb		422
#define OBJ_aes_192_ecb		OBJ_aes,21L

#define SN_aes_192_cbc		"AES-192-CBC"
#define LN_aes_192_cbc		"aes-192-cbc"
#define NID_aes_192_cbc		423
#define OBJ_aes_192_cbc		OBJ_aes,22L

#define SN_aes_192_ofb128		"AES-192-OFB"
#define LN_aes_192_ofb128		"aes-192-ofb"
#define NID_aes_192_ofb128		424
#define OBJ_aes_192_ofb128		OBJ_aes,23L

#define SN_aes_192_cfb128		"AES-192-CFB"
#define LN_aes_192_cfb128		"aes-192-cfb"
#define NID_aes_192_cfb128		425
#define OBJ_aes_192_cfb128		OBJ_aes,24L

#define SN_aes_256_ecb		"AES-256-ECB"
#define LN_aes_256_ecb		"aes-256-ecb"
#define NID_aes_256_ecb		426
#define OBJ_aes_256_ecb		OBJ_aes,41L

#define SN_aes_256_cbc		"AES-256-CBC"
#define LN_aes_256_cbc		"aes-256-cbc"
#define NID_aes_256_cbc		427
#define OBJ_aes_256_cbc		OBJ_aes,42L

#define SN_aes_256_ofb128		"AES-256-OFB"
#define LN_aes_256_ofb128		"aes-256-ofb"
#define NID_aes_256_ofb128		428
#define OBJ_aes_256_ofb128		OBJ_aes,43L

#define SN_aes_256_cfb128		"AES-256-CFB"
#define LN_aes_256_cfb128		"aes-256-cfb"
#define NID_aes_256_cfb128		429
#define OBJ_aes_256_cfb128		OBJ_aes,44L

#define SN_aes_128_cfb1		"AES-128-CFB1"
#define LN_aes_128_cfb1		"aes-128-cfb1"
#define NID_aes_128_cfb1		650

#define SN_aes_192_cfb1		"AES-192-CFB1"
#define LN_aes_192_cfb1		"aes-192-cfb1"
#define NID_aes_192_cfb1		651

#define SN_aes_256_cfb1		"AES-256-CFB1"
#define LN_aes_256_cfb1		"aes-256-cfb1"
#define NID_aes_256_cfb1		652

#define SN_aes_128_cfb8		"AES-128-CFB8"
#define LN_aes_128_cfb8		"aes-128-cfb8"
#define NID_aes_128_cfb8		653

#define SN_aes_192_cfb8		"AES-192-CFB8"
#define LN_aes_192_cfb8		"aes-192-cfb8"
#define NID_aes_192_cfb8		654

#define SN_aes_256_cfb8		"AES-256-CFB8"
#define LN_aes_256_cfb8		"aes-256-cfb8"
#define NID_aes_256_cfb8		655

#define SN_des_cfb1		"DES-CFB1"
#define LN_des_cfb1		"des-cfb1"
#define NID_des_cfb1		656

#define SN_des_cfb8		"DES-CFB8"
#define LN_des_cfb8		"des-cfb8"
#define NID_des_cfb8		657

#define SN_des_ede3_cfb1		"DES-EDE3-CFB1"
#define LN_des_ede3_cfb1		"des-ede3-cfb1"
#define NID_des_ede3_cfb1		658

#define SN_des_ede3_cfb8		"DES-EDE3-CFB8"
#define LN_des_ede3_cfb8		"des-ede3-cfb8"
#define NID_des_ede3_cfb8		659

#define SN_id_aes128_wrap		"id-aes128-wrap"
#define NID_id_aes128_wrap		788
#define OBJ_id_aes128_wrap		OBJ_aes,5L

#define SN_id_aes192_wrap		"id-aes192-wrap"
#define NID_id_aes192_wrap		789
#define OBJ_id_aes192_wrap		OBJ_aes,25L

#define SN_id_aes256_wrap		"id-aes256-wrap"
#define NID_id_aes256_wrap		790
#define OBJ_id_aes256_wrap		OBJ_aes,45L

#define OBJ_nist_hashalgs		OBJ_nistAlgorithms,2L

#define SN_sha256		"SHA256"
#define LN_sha256		"sha256"
#define NID_sha256		672
#define OBJ_sha256		OBJ_nist_hashalgs,1L

#define SN_sha384		"SHA384"
#define LN_sha384		"sha384"
#define NID_sha384		673
#define OBJ_sha384		OBJ_nist_hashalgs,2L

#define SN_sha512		"SHA512"
#define LN_sha512		"sha512"
#define NID_sha512		674
#define OBJ_sha512		OBJ_nist_hashalgs,3L

#define SN_sha224		"SHA224"
#define LN_sha224		"sha224"
#define NID_sha224		675
#define OBJ_sha224		OBJ_nist_hashalgs,4L

#define OBJ_dsa_with_sha2		OBJ_nistAlgorithms,3L

#define SN_dsa_with_SHA224		"dsa_with_SHA224"
#define NID_dsa_with_SHA224		802
#define OBJ_dsa_with_SHA224		OBJ_dsa_with_sha2,1L

#define SN_dsa_with_SHA256		"dsa_with_SHA256"
#define NID_dsa_with_SHA256		803
#define OBJ_dsa_with_SHA256		OBJ_dsa_with_sha2,2L

#define SN_hold_instruction_code		"holdInstructionCode"
#define LN_hold_instruction_code		"Hold Instruction Code"
#define NID_hold_instruction_code		430
#define OBJ_hold_instruction_code		OBJ_id_ce,23L

#define OBJ_holdInstruction		OBJ_X9_57,2L

#define SN_hold_instruction_none		"holdInstructionNone"
#define LN_hold_instruction_none		"Hold Instruction None"
#define NID_hold_instruction_none		431
#define OBJ_hold_instruction_none		OBJ_holdInstruction,1L

#define SN_hold_instruction_call_issuer		"holdInstructionCallIssuer"
#define LN_hold_instruction_call_issuer		"Hold Instruction Call Issuer"
#define NID_hold_instruction_call_issuer		432
#define OBJ_hold_instruction_call_issuer		OBJ_holdInstruction,2L

#define SN_hold_instruction_reject		"holdInstructionReject"
#define LN_hold_instruction_reject		"Hold Instruction Reject"
#define NID_hold_instruction_reject		433
#define OBJ_hold_instruction_reject		OBJ_holdInstruction,3L

#define SN_data		"data"
#define NID_data		434
#define OBJ_data		OBJ_itu_t,9L

#define SN_pss		"pss"
#define NID_pss		435
#define OBJ_pss		OBJ_data,2342L

#define SN_ucl		"ucl"
#define NID_ucl		436
#define OBJ_ucl		OBJ_pss,19200300L

#define SN_pilot		"pilot"
#define NID_pilot		437
#define OBJ_pilot		OBJ_ucl,100L

#define LN_pilotAttributeType		"pilotAttributeType"
#define NID_pilotAttributeType		438
#define OBJ_pilotAttributeType		OBJ_pilot,1L

#define LN_pilotAttributeSyntax		"pilotAttributeSyntax"
#define NID_pilotAttributeSyntax		439
#define OBJ_pilotAttributeSyntax		OBJ_pilot,3L

#define LN_pilotObjectClass		"pilotObjectClass"
#define NID_pilotObjectClass		440
#define OBJ_pilotObjectClass		OBJ_pilot,4L

#define LN_pilotGroups		"pilotGroups"
#define NID_pilotGroups		441
#define OBJ_pilotGroups		OBJ_pilot,10L

#define LN_iA5StringSyntax		"iA5StringSyntax"
#define NID_iA5StringSyntax		442
#define OBJ_iA5StringSyntax		OBJ_pilotAttributeSyntax,4L

#define LN_caseIgnoreIA5StringSyntax		"caseIgnoreIA5StringSyntax"
#define NID_caseIgnoreIA5StringSyntax		443
#define OBJ_caseIgnoreIA5StringSyntax		OBJ_pilotAttributeSyntax,5L

#define LN_pilotObject		"pilotObject"
#define NID_pilotObject		444
#define OBJ_pilotObject		OBJ_pilotObjectClass,3L

#define LN_pilotPerson		"pilotPerson"
#define NID_pilotPerson		445
#define OBJ_pilotPerson		OBJ_pilotObjectClass,4L

#define SN_account		"account"
#define NID_account		446
#define OBJ_account		OBJ_pilotObjectClass,5L

#define SN_document		"document"
#define NID_document		447
#define OBJ_document		OBJ_pilotObjectClass,6L

#define SN_room		"room"
#define NID_room		448
#define OBJ_room		OBJ_pilotObjectClass,7L

#define LN_documentSeries		"documentSeries"
#define NID_documentSeries		449
#define OBJ_documentSeries		OBJ_pilotObjectClass,9L

#define SN_Domain		"domain"
#define LN_Domain		"Domain"
#define NID_Domain		392
#define OBJ_Domain		OBJ_pilotObjectClass,13L

#define LN_rFC822localPart		"rFC822localPart"
#define NID_rFC822localPart		450
#define OBJ_rFC822localPart		OBJ_pilotObjectClass,14L

#define LN_dNSDomain		"dNSDomain"
#define NID_dNSDomain		451
#define OBJ_dNSDomain		OBJ_pilotObjectClass,15L

#define LN_domainRelatedObject		"domainRelatedObject"
#define NID_domainRelatedObject		452
#define OBJ_domainRelatedObject		OBJ_pilotObjectClass,17L

#define LN_friendlyCountry		"friendlyCountry"
#define NID_friendlyCountry		453
#define OBJ_friendlyCountry		OBJ_pilotObjectClass,18L

#define LN_simpleSecurityObject		"simpleSecurityObject"
#define NID_simpleSecurityObject		454
#define OBJ_simpleSecurityObject		OBJ_pilotObjectClass,19L

#define LN_pilotOrganization		"pilotOrganization"
#define NID_pilotOrganization		455
#define OBJ_pilotOrganization		OBJ_pilotObjectClass,20L

#define LN_pilotDSA		"pilotDSA"
#define NID_pilotDSA		456
#define OBJ_pilotDSA		OBJ_pilotObjectClass,21L

#define LN_qualityLabelledData		"qualityLabelledData"
#define NID_qualityLabelledData		457
#define OBJ_qualityLabelledData		OBJ_pilotObjectClass,22L

#define SN_userId		"UID"
#define LN_userId		"userId"
#define NID_userId		458
#define OBJ_userId		OBJ_pilotAttributeType,1L

#define LN_textEncodedORAddress		"textEncodedORAddress"
#define NID_textEncodedORAddress		459
#define OBJ_textEncodedORAddress		OBJ_pilotAttributeType,2L

#define SN_rfc822Mailbox		"mail"
#define LN_rfc822Mailbox		"rfc822Mailbox"
#define NID_rfc822Mailbox		460
#define OBJ_rfc822Mailbox		OBJ_pilotAttributeType,3L

#define SN_info		"info"
#define NID_info		461
#define OBJ_info		OBJ_pilotAttributeType,4L

#define LN_favouriteDrink		"favouriteDrink"
#define NID_favouriteDrink		462
#define OBJ_favouriteDrink		OBJ_pilotAttributeType,5L

#define LN_roomNumber		"roomNumber"
#define NID_roomNumber		463
#define OBJ_roomNumber		OBJ_pilotAttributeType,6L

#define SN_photo		"photo"
#define NID_photo		464
#define OBJ_photo		OBJ_pilotAttributeType,7L

#define LN_userClass		"userClass"
#define NID_userClass		465
#define OBJ_userClass		OBJ_pilotAttributeType,8L

#define SN_host		"host"
#define NID_host		466
#define OBJ_host		OBJ_pilotAttributeType,9L

#define SN_manager		"manager"
#define NID_manager		467
#define OBJ_manager		OBJ_pilotAttributeType,10L

#define LN_documentIdentifier		"documentIdentifier"
#define NID_documentIdentifier		468
#define OBJ_documentIdentifier		OBJ_pilotAttributeType,11L

#define LN_documentTitle		"documentTitle"
#define NID_documentTitle		469
#define OBJ_documentTitle		OBJ_pilotAttributeType,12L

#define LN_documentVersion		"documentVersion"
#define NID_documentVersion		470
#define OBJ_documentVersion		OBJ_pilotAttributeType,13L

#define LN_documentAuthor		"documentAuthor"
#define NID_documentAuthor		471
#define OBJ_documentAuthor		OBJ_pilotAttributeType,14L

#define LN_documentLocation		"documentLocation"
#define NID_documentLocation		472
#define OBJ_documentLocation		OBJ_pilotAttributeType,15L

#define LN_homeTelephoneNumber		"homeTelephoneNumber"
#define NID_homeTelephoneNumber		473
#define OBJ_homeTelephoneNumber		OBJ_pilotAttributeType,20L

#define SN_secretary		"secretary"
#define NID_secretary		474
#define OBJ_secretary		OBJ_pilotAttributeType,21L

#define LN_otherMailbox		"otherMailbox"
#define NID_otherMailbox		475
#define OBJ_otherMailbox		OBJ_pilotAttributeType,22L

#define LN_lastModifiedTime		"lastModifiedTime"
#define NID_lastModifiedTime		476
#define OBJ_lastModifiedTime		OBJ_pilotAttributeType,23L

#define LN_lastModifiedBy		"lastModifiedBy"
#define NID_lastModifiedBy		477
#define OBJ_lastModifiedBy		OBJ_pilotAttributeType,24L

#define SN_domainComponent		"DC"
#define LN_domainComponent		"domainComponent"
#define NID_domainComponent		391
#define OBJ_domainComponent		OBJ_pilotAttributeType,25L

#define LN_aRecord		"aRecord"
#define NID_aRecord		478
#define OBJ_aRecord		OBJ_pilotAttributeType,26L

#define LN_pilotAttributeType27		"pilotAttributeType27"
#define NID_pilotAttributeType27		479
#define OBJ_pilotAttributeType27		OBJ_pilotAttributeType,27L

#define LN_mXRecord		"mXRecord"
#define NID_mXRecord		480
#define OBJ_mXRecord		OBJ_pilotAttributeType,28L

#define LN_nSRecord		"nSRecord"
#define NID_nSRecord		481
#define OBJ_nSRecord		OBJ_pilotAttributeType,29L

#define LN_sOARecord		"sOARecord"
#define NID_sOARecord		482
#define OBJ_sOARecord		OBJ_pilotAttributeType,30L

#define LN_cNAMERecord		"cNAMERecord"
#define NID_cNAMERecord		483
#define OBJ_cNAMERecord		OBJ_pilotAttributeType,31L

#define LN_associatedDomain		"associatedDomain"
#define NID_associatedDomain		484
#define OBJ_associatedDomain		OBJ_pilotAttributeType,37L

#define LN_associatedName		"associatedName"
#define NID_associatedName		485
#define OBJ_associatedName		OBJ_pilotAttributeType,38L

#define LN_homePostalAddress		"homePostalAddress"
#define NID_homePostalAddress		486
#define OBJ_homePostalAddress		OBJ_pilotAttributeType,39L

#define LN_personalTitle		"personalTitle"
#define NID_personalTitle		487
#define OBJ_personalTitle		OBJ_pilotAttributeType,40L

#define LN_mobileTelephoneNumber		"mobileTelephoneNumber"
#define NID_mobileTelephoneNumber		488
#define OBJ_mobileTelephoneNumber		OBJ_pilotAttributeType,41L

#define LN_pagerTelephoneNumber		"pagerTelephoneNumber"
#define NID_pagerTelephoneNumber		489
#define OBJ_pagerTelephoneNumber		OBJ_pilotAttributeType,42L

#define LN_friendlyCountryName		"friendlyCountryName"
#define NID_friendlyCountryName		490
#define OBJ_friendlyCountryName		OBJ_pilotAttributeType,43L

#define LN_organizationalStatus		"organizationalStatus"
#define NID_organizationalStatus		491
#define OBJ_organizationalStatus		OBJ_pilotAttributeType,45L

#define LN_janetMailbox		"janetMailbox"
#define NID_janetMailbox		492
#define OBJ_janetMailbox		OBJ_pilotAttributeType,46L

#define LN_mailPreferenceOption		"mailPreferenceOption"
#define NID_mailPreferenceOption		493
#define OBJ_mailPreferenceOption		OBJ_pilotAttributeType,47L

#define LN_buildingName		"buildingName"
#define NID_buildingName		494
#define OBJ_buildingName		OBJ_pilotAttributeType,48L

#define LN_dSAQuality		"dSAQuality"
#define NID_dSAQuality		495
#define OBJ_dSAQuality		OBJ_pilotAttributeType,49L

#define LN_singleLevelQuality		"singleLevelQuality"
#define NID_singleLevelQuality		496
#define OBJ_singleLevelQuality		OBJ_pilotAttributeType,50L

#define LN_subtreeMinimumQuality		"subtreeMinimumQuality"
#define NID_subtreeMinimumQuality		497
#define OBJ_subtreeMinimumQuality		OBJ_pilotAttributeType,51L

#define LN_subtreeMaximumQuality		"subtreeMaximumQuality"
#define NID_subtreeMaximumQuality		498
#define OBJ_subtreeMaximumQuality		OBJ_pilotAttributeType,52L

#define LN_personalSignature		"personalSignature"
#define NID_personalSignature		499
#define OBJ_personalSignature		OBJ_pilotAttributeType,53L

#define LN_dITRedirect		"dITRedirect"
#define NID_dITRedirect		500
#define OBJ_dITRedirect		OBJ_pilotAttributeType,54L

#define SN_audio		"audio"
#define NID_audio		501
#define OBJ_audio		OBJ_pilotAttributeType,55L

#define LN_documentPublisher		"documentPublisher"
#define NID_documentPublisher		502
#define OBJ_documentPublisher		OBJ_pilotAttributeType,56L

#define SN_id_set		"id-set"
#define LN_id_set		"Secure Electronic Transactions"
#define NID_id_set		512
#define OBJ_id_set		OBJ_international_organizations,42L

#define SN_set_ctype		"set-ctype"
#define LN_set_ctype		"content types"
#define NID_set_ctype		513
#define OBJ_set_ctype		OBJ_id_set,0L

#define SN_set_msgExt		"set-msgExt"
#define LN_set_msgExt		"message extensions"
#define NID_set_msgExt		514
#define OBJ_set_msgExt		OBJ_id_set,1L

#define SN_set_attr		"set-attr"
#define NID_set_attr		515
#define OBJ_set_attr		OBJ_id_set,3L

#define SN_set_policy		"set-policy"
#define NID_set_policy		516
#define OBJ_set_policy		OBJ_id_set,5L

#define SN_set_certExt		"set-certExt"
#define LN_set_certExt		"certificate extensions"
#define NID_set_certExt		517
#define OBJ_set_certExt		OBJ_id_set,7L

#define SN_set_brand		"set-brand"
#define NID_set_brand		518
#define OBJ_set_brand		OBJ_id_set,8L

#define SN_setct_PANData		"setct-PANData"
#define NID_setct_PANData		519
#define OBJ_setct_PANData		OBJ_set_ctype,0L

#define SN_setct_PANToken		"setct-PANToken"
#define NID_setct_PANToken		520
#define OBJ_setct_PANToken		OBJ_set_ctype,1L

#define SN_setct_PANOnly		"setct-PANOnly"
#define NID_setct_PANOnly		521
#define OBJ_setct_PANOnly		OBJ_set_ctype,2L

#define SN_setct_OIData		"setct-OIData"
#define NID_setct_OIData		522
#define OBJ_setct_OIData		OBJ_set_ctype,3L

#define SN_setct_PI		"setct-PI"
#define NID_setct_PI		523
#define OBJ_setct_PI		OBJ_set_ctype,4L

#define SN_setct_PIData		"setct-PIData"
#define NID_setct_PIData		524
#define OBJ_setct_PIData		OBJ_set_ctype,5L

#define SN_setct_PIDataUnsigned		"setct-PIDataUnsigned"
#define NID_setct_PIDataUnsigned		525
#define OBJ_setct_PIDataUnsigned		OBJ_set_ctype,6L

#define SN_setct_HODInput		"setct-HODInput"
#define NID_setct_HODInput		526
#define OBJ_setct_HODInput		OBJ_set_ctype,7L

#define SN_setct_AuthResBaggage		"setct-AuthResBaggage"
#define NID_setct_AuthResBaggage		527
#define OBJ_setct_AuthResBaggage		OBJ_set_ctype,8L

#define SN_setct_AuthRevReqBaggage		"setct-AuthRevReqBaggage"
#define NID_setct_AuthRevReqBaggage		528
#define OBJ_setct_AuthRevReqBaggage		OBJ_set_ctype,9L

#define SN_setct_AuthRevResBaggage		"setct-AuthRevResBaggage"
#define NID_setct_AuthRevResBaggage		529
#define OBJ_setct_AuthRevResBaggage		OBJ_set_ctype,10L

#define SN_setct_CapTokenSeq		"setct-CapTokenSeq"
#define NID_setct_CapTokenSeq		530
#define OBJ_setct_CapTokenSeq		OBJ_set_ctype,11L

#define SN_setct_PInitResData		"setct-PInitResData"
#define NID_setct_PInitResData		531
#define OBJ_setct_PInitResData		OBJ_set_ctype,12L

#define SN_setct_PI_TBS		"setct-PI-TBS"
#define NID_setct_PI_TBS		532
#define OBJ_setct_PI_TBS		OBJ_set_ctype,13L

#define SN_setct_PResData		"setct-PResData"
#define NID_setct_PResData		533
#define OBJ_setct_PResData		OBJ_set_ctype,14L

#define SN_setct_AuthReqTBS		"setct-AuthReqTBS"
#define NID_setct_AuthReqTBS		534
#define OBJ_setct_AuthReqTBS		OBJ_set_ctype,16L

#define SN_setct_AuthResTBS		"setct-AuthResTBS"
#define NID_setct_AuthResTBS		535
#define OBJ_setct_AuthResTBS		OBJ_set_ctype,17L

#define SN_setct_AuthResTBSX		"setct-AuthResTBSX"
#define NID_setct_AuthResTBSX		536
#define OBJ_setct_AuthResTBSX		OBJ_set_ctype,18L

#define SN_setct_AuthTokenTBS		"setct-AuthTokenTBS"
#define NID_setct_AuthTokenTBS		537
#define OBJ_setct_AuthTokenTBS		OBJ_set_ctype,19L

#define SN_setct_CapTokenData		"setct-CapTokenData"
#define NID_setct_CapTokenData		538
#define OBJ_setct_CapTokenData		OBJ_set_ctype,20L

#define SN_setct_CapTokenTBS		"setct-CapTokenTBS"
#define NID_setct_CapTokenTBS		539
#define OBJ_setct_CapTokenTBS		OBJ_set_ctype,21L

#define SN_setct_AcqCardCodeMsg		"setct-AcqCardCodeMsg"
#define NID_setct_AcqCardCodeMsg		540
#define OBJ_setct_AcqCardCodeMsg		OBJ_set_ctype,22L

#define SN_setct_AuthRevReqTBS		"setct-AuthRevReqTBS"
#define NID_setct_AuthRevReqTBS		541
#define OBJ_setct_AuthRevReqTBS		OBJ_set_ctype,23L

#define SN_setct_AuthRevResData		"setct-AuthRevResData"
#define NID_setct_AuthRevResData		542
#define OBJ_setct_AuthRevResData		OBJ_set_ctype,24L

#define SN_setct_AuthRevResTBS		"setct-AuthRevResTBS"
#define NID_setct_AuthRevResTBS		543
#define OBJ_setct_AuthRevResTBS		OBJ_set_ctype,25L

#define SN_setct_CapReqTBS		"setct-CapReqTBS"
#define NID_setct_CapReqTBS		544
#define OBJ_setct_CapReqTBS		OBJ_set_ctype,26L

#define SN_setct_CapReqTBSX		"setct-CapReqTBSX"
#define NID_setct_CapReqTBSX		545
#define OBJ_setct_CapReqTBSX		OBJ_set_ctype,27L

#define SN_setct_CapResData		"setct-CapResData"
#define NID_setct_CapResData		546
#define OBJ_setct_CapResData		OBJ_set_ctype,28L

#define SN_setct_CapRevReqTBS		"setct-CapRevReqTBS"
#define NID_setct_CapRevReqTBS		547
#define OBJ_setct_CapRevReqTBS		OBJ_set_ctype,29L

#define SN_setct_CapRevReqTBSX		"setct-CapRevReqTBSX"
#define NID_setct_CapRevReqTBSX		548
#define OBJ_setct_CapRevReqTBSX		OBJ_set_ctype,30L

#define SN_setct_CapRevResData		"setct-CapRevResData"
#define NID_setct_CapRevResData		549
#define OBJ_setct_CapRevResData		OBJ_set_ctype,31L

#define SN_setct_CredReqTBS		"setct-CredReqTBS"
#define NID_setct_CredReqTBS		550
#define OBJ_setct_CredReqTBS		OBJ_set_ctype,32L

#define SN_setct_CredReqTBSX		"setct-CredReqTBSX"
#define NID_setct_CredReqTBSX		551
#define OBJ_setct_CredReqTBSX		OBJ_set_ctype,33L

#define SN_setct_CredResData		"setct-CredResData"
#define NID_setct_CredResData		552
#define OBJ_setct_CredResData		OBJ_set_ctype,34L

#define SN_setct_CredRevReqTBS		"setct-CredRevReqTBS"
#define NID_setct_CredRevReqTBS		553
#define OBJ_setct_CredRevReqTBS		OBJ_set_ctype,35L

#define SN_setct_CredRevReqTBSX		"setct-CredRevReqTBSX"
#define NID_setct_CredRevReqTBSX		554
#define OBJ_setct_CredRevReqTBSX		OBJ_set_ctype,36L

#define SN_setct_CredRevResData		"setct-CredRevResData"
#define NID_setct_CredRevResData		555
#define OBJ_setct_CredRevResData		OBJ_set_ctype,37L

#define SN_setct_PCertReqData		"setct-PCertReqData"
#define NID_setct_PCertReqData		556
#define OBJ_setct_PCertReqData		OBJ_set_ctype,38L

#define SN_setct_PCertResTBS		"setct-PCertResTBS"
#define NID_setct_PCertResTBS		557
#define OBJ_setct_PCertResTBS		OBJ_set_ctype,39L

#define SN_setct_BatchAdminReqData		"setct-BatchAdminReqData"
#define NID_setct_BatchAdminReqData		558
#define OBJ_setct_BatchAdminReqData		OBJ_set_ctype,40L

#define SN_setct_BatchAdminResData		"setct-BatchAdminResData"
#define NID_setct_BatchAdminResData		559
#define OBJ_setct_BatchAdminResData		OBJ_set_ctype,41L

#define SN_setct_CardCInitResTBS		"setct-CardCInitResTBS"
#define NID_setct_CardCInitResTBS		560
#define OBJ_setct_CardCInitResTBS		OBJ_set_ctype,42L

#define SN_setct_MeAqCInitResTBS		"setct-MeAqCInitResTBS"
#define NID_setct_MeAqCInitResTBS		561
#define OBJ_setct_MeAqCInitResTBS		OBJ_set_ctype,43L

#define SN_setct_RegFormResTBS		"setct-RegFormResTBS"
#define NID_setct_RegFormResTBS		562
#define OBJ_setct_RegFormResTBS		OBJ_set_ctype,44L

#define SN_setct_CertReqData		"setct-CertReqData"
#define NID_setct_CertReqData		563
#define OBJ_setct_CertReqData		OBJ_set_ctype,45L

#define SN_setct_CertReqTBS		"setct-CertReqTBS"
#define NID_setct_CertReqTBS		564
#define OBJ_setct_CertReqTBS		OBJ_set_ctype,46L

#define SN_setct_CertResData		"setct-CertResData"
#define NID_setct_CertResData		565
#define OBJ_setct_CertResData		OBJ_set_ctype,47L

#define SN_setct_CertInqReqTBS		"setct-CertInqReqTBS"
#define NID_setct_CertInqReqTBS		566
#define OBJ_setct_CertInqReqTBS		OBJ_set_ctype,48L

#define SN_setct_ErrorTBS		"setct-ErrorTBS"
#define NID_setct_ErrorTBS		567
#define OBJ_setct_ErrorTBS		OBJ_set_ctype,49L

#define SN_setct_PIDualSignedTBE		"setct-PIDualSignedTBE"
#define NID_setct_PIDualSignedTBE		568
#define OBJ_setct_PIDualSignedTBE		OBJ_set_ctype,50L

#define SN_setct_PIUnsignedTBE		"setct-PIUnsignedTBE"
#define NID_setct_PIUnsignedTBE		569
#define OBJ_setct_PIUnsignedTBE		OBJ_set_ctype,51L

#define SN_setct_AuthReqTBE		"setct-AuthReqTBE"
#define NID_setct_AuthReqTBE		570
#define OBJ_setct_AuthReqTBE		OBJ_set_ctype,52L

#define SN_setct_AuthResTBE		"setct-AuthResTBE"
#define NID_setct_AuthResTBE		571
#define OBJ_setct_AuthResTBE		OBJ_set_ctype,53L

#define SN_setct_AuthResTBEX		"setct-AuthResTBEX"
#define NID_setct_AuthResTBEX		572
#define OBJ_setct_AuthResTBEX		OBJ_set_ctype,54L

#define SN_setct_AuthTokenTBE		"setct-AuthTokenTBE"
#define NID_setct_AuthTokenTBE		573
#define OBJ_setct_AuthTokenTBE		OBJ_set_ctype,55L

#define SN_setct_CapTokenTBE		"setct-CapTokenTBE"
#define NID_setct_CapTokenTBE		574
#define OBJ_setct_CapTokenTBE		OBJ_set_ctype,56L

#define SN_setct_CapTokenTBEX		"setct-CapTokenTBEX"
#define NID_setct_CapTokenTBEX		575
#define OBJ_setct_CapTokenTBEX		OBJ_set_ctype,57L

#define SN_setct_AcqCardCodeMsgTBE		"setct-AcqCardCodeMsgTBE"
#define NID_setct_AcqCardCodeMsgTBE		576
#define OBJ_setct_AcqCardCodeMsgTBE		OBJ_set_ctype,58L

#define SN_setct_AuthRevReqTBE		"setct-AuthRevReqTBE"
#define NID_setct_AuthRevReqTBE		577
#define OBJ_setct_AuthRevReqTBE		OBJ_set_ctype,59L

#define SN_setct_AuthRevResTBE		"setct-AuthRevResTBE"
#define NID_setct_AuthRevResTBE		578
#define OBJ_setct_AuthRevResTBE		OBJ_set_ctype,60L

#define SN_setct_AuthRevResTBEB		"setct-AuthRevResTBEB"
#define NID_setct_AuthRevResTBEB		579
#define OBJ_setct_AuthRevResTBEB		OBJ_set_ctype,61L

#define SN_setct_CapReqTBE		"setct-CapReqTBE"
#define NID_setct_CapReqTBE		580
#define OBJ_setct_CapReqTBE		OBJ_set_ctype,62L

#define SN_setct_CapReqTBEX		"setct-CapReqTBEX"
#define NID_setct_CapReqTBEX		581
#define OBJ_setct_CapReqTBEX		OBJ_set_ctype,63L

#define SN_setct_CapResTBE		"setct-CapResTBE"
#define NID_setct_CapResTBE		582
#define OBJ_setct_CapResTBE		OBJ_set_ctype,64L

#define SN_setct_CapRevReqTBE		"setct-CapRevReqTBE"
#define NID_setct_CapRevReqTBE		583
#define OBJ_setct_CapRevReqTBE		OBJ_set_ctype,65L

#define SN_setct_CapRevReqTBEX		"setct-CapRevReqTBEX"
#define NID_setct_CapRevReqTBEX		584
#define OBJ_setct_CapRevReqTBEX		OBJ_set_ctype,66L

#define SN_setct_CapRevResTBE		"setct-CapRevResTBE"
#define NID_setct_CapRevResTBE		585
#define OBJ_setct_CapRevResTBE		OBJ_set_ctype,67L

#define SN_setct_CredReqTBE		"setct-CredReqTBE"
#define NID_setct_CredReqTBE		586
#define OBJ_setct_CredReqTBE		OBJ_set_ctype,68L

#define SN_setct_CredReqTBEX		"setct-CredReqTBEX"
#define NID_setct_CredReqTBEX		587
#define OBJ_setct_CredReqTBEX		OBJ_set_ctype,69L

#define SN_setct_CredResTBE		"setct-CredResTBE"
#define NID_setct_CredResTBE		588
#define OBJ_setct_CredResTBE		OBJ_set_ctype,70L

#define SN_setct_CredRevReqTBE		"setct-CredRevReqTBE"
#define NID_setct_CredRevReqTBE		589
#define OBJ_setct_CredRevReqTBE		OBJ_set_ctype,71L

#define SN_setct_CredRevReqTBEX		"setct-CredRevReqTBEX"
#define NID_setct_CredRevReqTBEX		590
#define OBJ_setct_CredRevReqTBEX		OBJ_set_ctype,72L

#define SN_setct_CredRevResTBE		"setct-CredRevResTBE"
#define NID_setct_CredRevResTBE		591
#define OBJ_setct_CredRevResTBE		OBJ_set_ctype,73L

#define SN_setct_BatchAdminReqTBE		"setct-BatchAdminReqTBE"
#define NID_setct_BatchAdminReqTBE		592
#define OBJ_setct_BatchAdminReqTBE		OBJ_set_ctype,74L

#define SN_setct_BatchAdminResTBE		"setct-BatchAdminResTBE"
#define NID_setct_BatchAdminResTBE		593
#define OBJ_setct_BatchAdminResTBE		OBJ_set_ctype,75L

#define SN_setct_RegFormReqTBE		"setct-RegFormReqTBE"
#define NID_setct_RegFormReqTBE		594
#define OBJ_setct_RegFormReqTBE		OBJ_set_ctype,76L

#define SN_setct_CertReqTBE		"setct-CertReqTBE"
#define NID_setct_CertReqTBE		595
#define OBJ_setct_CertReqTBE		OBJ_set_ctype,77L

#define SN_setct_CertReqTBEX		"setct-CertReqTBEX"
#define NID_setct_CertReqTBEX		596
#define OBJ_setct_CertReqTBEX		OBJ_set_ctype,78L

#define SN_setct_CertResTBE		"setct-CertResTBE"
#define NID_setct_CertResTBE		597
#define OBJ_setct_CertResTBE		OBJ_set_ctype,79L

#define SN_setct_CRLNotificationTBS		"setct-CRLNotificationTBS"
#define NID_setct_CRLNotificationTBS		598
#define OBJ_setct_CRLNotificationTBS		OBJ_set_ctype,80L

#define SN_setct_CRLNotificationResTBS		"setct-CRLNotificationResTBS"
#define NID_setct_CRLNotificationResTBS		599
#define OBJ_setct_CRLNotificationResTBS		OBJ_set_ctype,81L

#define SN_setct_BCIDistributionTBS		"setct-BCIDistributionTBS"
#define NID_setct_BCIDistributionTBS		600
#define OBJ_setct_BCIDistributionTBS		OBJ_set_ctype,82L

#define SN_setext_genCrypt		"setext-genCrypt"
#define LN_setext_genCrypt		"generic cryptogram"
#define NID_setext_genCrypt		601
#define OBJ_setext_genCrypt		OBJ_set_msgExt,1L

#define SN_setext_miAuth		"setext-miAuth"
#define LN_setext_miAuth		"merchant initiated auth"
#define NID_setext_miAuth		602
#define OBJ_setext_miAuth		OBJ_set_msgExt,3L

#define SN_setext_pinSecure		"setext-pinSecure"
#define NID_setext_pinSecure		603
#define OBJ_setext_pinSecure		OBJ_set_msgExt,4L

#define SN_setext_pinAny		"setext-pinAny"
#define NID_setext_pinAny		604
#define OBJ_setext_pinAny		OBJ_set_msgExt,5L

#define SN_setext_track2		"setext-track2"
#define NID_setext_track2		605
#define OBJ_setext_track2		OBJ_set_msgExt,7L

#define SN_setext_cv		"setext-cv"
#define LN_setext_cv		"additional verification"
#define NID_setext_cv		606
#define OBJ_setext_cv		OBJ_set_msgExt,8L

#define SN_set_policy_root		"set-policy-root"
#define NID_set_policy_root		607
#define OBJ_set_policy_root		OBJ_set_policy,0L

#define SN_setCext_hashedRoot		"setCext-hashedRoot"
#define NID_setCext_hashedRoot		608
#define OBJ_setCext_hashedRoot		OBJ_set_certExt,0L

#define SN_setCext_certType		"setCext-certType"
#define NID_setCext_certType		609
#define OBJ_setCext_certType		OBJ_set_certExt,1L

#define SN_setCext_merchData		"setCext-merchData"
#define NID_setCext_merchData		610
#define OBJ_setCext_merchData		OBJ_set_certExt,2L

#define SN_setCext_cCertRequired		"setCext-cCertRequired"
#define NID_setCext_cCertRequired		611
#define OBJ_setCext_cCertRequired		OBJ_set_certExt,3L

#define SN_setCext_tunneling		"setCext-tunneling"
#define NID_setCext_tunneling		612
#define OBJ_setCext_tunneling		OBJ_set_certExt,4L

#define SN_setCext_setExt		"setCext-setExt"
#define NID_setCext_setExt		613
#define OBJ_setCext_setExt		OBJ_set_certExt,5L

#define SN_setCext_setQualf		"setCext-setQualf"
#define NID_setCext_setQualf		614
#define OBJ_setCext_setQualf		OBJ_set_certExt,6L

#define SN_setCext_PGWYcapabilities		"setCext-PGWYcapabilities"
#define NID_setCext_PGWYcapabilities		615
#define OBJ_setCext_PGWYcapabilities		OBJ_set_certExt,7L

#define SN_setCext_TokenIdentifier		"setCext-TokenIdentifier"
#define NID_setCext_TokenIdentifier		616
#define OBJ_setCext_TokenIdentifier		OBJ_set_certExt,8L

#define SN_setCext_Track2Data		"setCext-Track2Data"
#define NID_setCext_Track2Data		617
#define OBJ_setCext_Track2Data		OBJ_set_certExt,9L

#define SN_setCext_TokenType		"setCext-TokenType"
#define NID_setCext_TokenType		618
#define OBJ_setCext_TokenType		OBJ_set_certExt,10L

#define SN_setCext_IssuerCapabilities		"setCext-IssuerCapabilities"
#define NID_setCext_IssuerCapabilities		619
#define OBJ_setCext_IssuerCapabilities		OBJ_set_certExt,11L

#define SN_setAttr_Cert		"setAttr-Cert"
#define NID_setAttr_Cert		620
#define OBJ_setAttr_Cert		OBJ_set_attr,0L

#define SN_setAttr_PGWYcap		"setAttr-PGWYcap"
#define LN_setAttr_PGWYcap		"payment gateway capabilities"
#define NID_setAttr_PGWYcap		621
#define OBJ_setAttr_PGWYcap		OBJ_set_attr,1L

#define SN_setAttr_TokenType		"setAttr-TokenType"
#define NID_setAttr_TokenType		622
#define OBJ_setAttr_TokenType		OBJ_set_attr,2L

#define SN_setAttr_IssCap		"setAttr-IssCap"
#define LN_setAttr_IssCap		"issuer capabilities"
#define NID_setAttr_IssCap		623
#define OBJ_setAttr_IssCap		OBJ_set_attr,3L

#define SN_set_rootKeyThumb		"set-rootKeyThumb"
#define NID_set_rootKeyThumb		624
#define OBJ_set_rootKeyThumb		OBJ_setAttr_Cert,0L

#define SN_set_addPolicy		"set-addPolicy"
#define NID_set_addPolicy		625
#define OBJ_set_addPolicy		OBJ_setAttr_Cert,1L

#define SN_setAttr_Token_EMV		"setAttr-Token-EMV"
#define NID_setAttr_Token_EMV		626
#define OBJ_setAttr_Token_EMV		OBJ_setAttr_TokenType,1L

#define SN_setAttr_Token_B0Prime		"setAttr-Token-B0Prime"
#define NID_setAttr_Token_B0Prime		627
#define OBJ_setAttr_Token_B0Prime		OBJ_setAttr_TokenType,2L

#define SN_setAttr_IssCap_CVM		"setAttr-IssCap-CVM"
#define NID_setAttr_IssCap_CVM		628
#define OBJ_setAttr_IssCap_CVM		OBJ_setAttr_IssCap,3L

#define SN_setAttr_IssCap_T2		"setAttr-IssCap-T2"
#define NID_setAttr_IssCap_T2		629
#define OBJ_setAttr_IssCap_T2		OBJ_setAttr_IssCap,4L

#define SN_setAttr_IssCap_Sig		"setAttr-IssCap-Sig"
#define NID_setAttr_IssCap_Sig		630
#define OBJ_setAttr_IssCap_Sig		OBJ_setAttr_IssCap,5L

#define SN_setAttr_GenCryptgrm		"setAttr-GenCryptgrm"
#define LN_setAttr_GenCryptgrm		"generate cryptogram"
#define NID_setAttr_GenCryptgrm		631
#define OBJ_setAttr_GenCryptgrm		OBJ_setAttr_IssCap_CVM,1L

#define SN_setAttr_T2Enc		"setAttr-T2Enc"
#define LN_setAttr_T2Enc		"encrypted track 2"
#define NID_setAttr_T2Enc		632
#define OBJ_setAttr_T2Enc		OBJ_setAttr_IssCap_T2,1L

#define SN_setAttr_T2cleartxt		"setAttr-T2cleartxt"
#define LN_setAttr_T2cleartxt		"cleartext track 2"
#define NID_setAttr_T2cleartxt		633
#define OBJ_setAttr_T2cleartxt		OBJ_setAttr_IssCap_T2,2L

#define SN_setAttr_TokICCsig		"setAttr-TokICCsig"
#define LN_setAttr_TokICCsig		"ICC or token signature"
#define NID_setAttr_TokICCsig		634
#define OBJ_setAttr_TokICCsig		OBJ_setAttr_IssCap_Sig,1L

#define SN_setAttr_SecDevSig		"setAttr-SecDevSig"
#define LN_setAttr_SecDevSig		"secure device signature"
#define NID_setAttr_SecDevSig		635
#define OBJ_setAttr_SecDevSig		OBJ_setAttr_IssCap_Sig,2L

#define SN_set_brand_IATA_ATA		"set-brand-IATA-ATA"
#define NID_set_brand_IATA_ATA		636
#define OBJ_set_brand_IATA_ATA		OBJ_set_brand,1L

#define SN_set_brand_Diners		"set-brand-Diners"
#define NID_set_brand_Diners		637
#define OBJ_set_brand_Diners		OBJ_set_brand,30L

#define SN_set_brand_AmericanExpress		"set-brand-AmericanExpress"
#define NID_set_brand_AmericanExpress		638
#define OBJ_set_brand_AmericanExpress		OBJ_set_brand,34L

#define SN_set_brand_JCB		"set-brand-JCB"
#define NID_set_brand_JCB		639
#define OBJ_set_brand_JCB		OBJ_set_brand,35L

#define SN_set_brand_Visa		"set-brand-Visa"
#define NID_set_brand_Visa		640
#define OBJ_set_brand_Visa		OBJ_set_brand,4L

#define SN_set_brand_MasterCard		"set-brand-MasterCard"
#define NID_set_brand_MasterCard		641
#define OBJ_set_brand_MasterCard		OBJ_set_brand,5L

#define SN_set_brand_Novus		"set-brand-Novus"
#define NID_set_brand_Novus		642
#define OBJ_set_brand_Novus		OBJ_set_brand,6011L

#define SN_des_cdmf		"DES-CDMF"
#define LN_des_cdmf		"des-cdmf"
#define NID_des_cdmf		643
#define OBJ_des_cdmf		OBJ_rsadsi,3L,10L

#define SN_rsaOAEPEncryptionSET		"rsaOAEPEncryptionSET"
#define NID_rsaOAEPEncryptionSET		644
#define OBJ_rsaOAEPEncryptionSET		OBJ_rsadsi,1L,1L,6L

#define SN_ipsec3		"Oakley-EC2N-3"
#define LN_ipsec3		"ipsec3"
#define NID_ipsec3		749

#define SN_ipsec4		"Oakley-EC2N-4"
#define LN_ipsec4		"ipsec4"
#define NID_ipsec4		750

#define SN_whirlpool		"whirlpool"
#define NID_whirlpool		804
#define OBJ_whirlpool		OBJ_iso,0L,10118L,3L,0L,55L

#define SN_cryptopro		"cryptopro"
#define NID_cryptopro		805
#define OBJ_cryptopro		OBJ_member_body,643L,2L,2L

#define SN_cryptocom		"cryptocom"
#define NID_cryptocom		806
#define OBJ_cryptocom		OBJ_member_body,643L,2L,9L

#define SN_id_GostR3411_94_with_GostR3410_2001		"id-GostR3411-94-with-GostR3410-2001"
#define LN_id_GostR3411_94_with_GostR3410_2001		"GOST R 34.11-94 with GOST R 34.10-2001"
#define NID_id_GostR3411_94_with_GostR3410_2001		807
#define OBJ_id_GostR3411_94_with_GostR3410_2001		OBJ_cryptopro,3L

#define SN_id_GostR3411_94_with_GostR3410_94		"id-GostR3411-94-with-GostR3410-94"
#define LN_id_GostR3411_94_with_GostR3410_94		"GOST R 34.11-94 with GOST R 34.10-94"
#define NID_id_GostR3411_94_with_GostR3410_94		808
#define OBJ_id_GostR3411_94_with_GostR3410_94		OBJ_cryptopro,4L

#define SN_id_GostR3411_94		"md_gost94"
#define LN_id_GostR3411_94		"GOST R 34.11-94"
#define NID_id_GostR3411_94		809
#define OBJ_id_GostR3411_94		OBJ_cryptopro,9L

#define SN_id_HMACGostR3411_94		"id-HMACGostR3411-94"
#define LN_id_HMACGostR3411_94		"HMAC GOST 34.11-94"
#define NID_id_HMACGostR3411_94		810
#define OBJ_id_HMACGostR3411_94		OBJ_cryptopro,10L

#define SN_id_GostR3410_2001		"gost2001"
#define LN_id_GostR3410_2001		"GOST R 34.10-2001"
#define NID_id_GostR3410_2001		811
#define OBJ_id_GostR3410_2001		OBJ_cryptopro,19L

#define SN_id_GostR3410_94		"gost94"
#define LN_id_GostR3410_94		"GOST R 34.10-94"
#define NID_id_GostR3410_94		812
#define OBJ_id_GostR3410_94		OBJ_cryptopro,20L

#define SN_id_Gost28147_89		"gost89"
#define LN_id_Gost28147_89		"GOST 28147-89"
#define NID_id_Gost28147_89		813
#define OBJ_id_Gost28147_89		OBJ_cryptopro,21L

#define SN_gost89_cnt		"gost89-cnt"
#define NID_gost89_cnt		814

#define SN_id_Gost28147_89_MAC		"gost-mac"
#define LN_id_Gost28147_89_MAC		"GOST 28147-89 MAC"
#define NID_id_Gost28147_89_MAC		815
#define OBJ_id_Gost28147_89_MAC		OBJ_cryptopro,22L

#define SN_id_GostR3411_94_prf		"prf-gostr3411-94"
#define LN_id_GostR3411_94_prf		"GOST R 34.11-94 PRF"
#define NID_id_GostR3411_94_prf		816
#define OBJ_id_GostR3411_94_prf		OBJ_cryptopro,23L

#define SN_id_GostR3410_2001DH		"id-GostR3410-2001DH"
#define LN_id_GostR3410_2001DH		"GOST R 34.10-2001 DH"
#define NID_id_GostR3410_2001DH		817
#define OBJ_id_GostR3410_2001DH		OBJ_cryptopro,98L

#define SN_id_GostR3410_94DH		"id-GostR3410-94DH"
#define LN_id_GostR3410_94DH		"GOST R 34.10-94 DH"
#define NID_id_GostR3410_94DH		818
#define OBJ_id_GostR3410_94DH		OBJ_cryptopro,99L

#define SN_id_Gost28147_89_CryptoPro_KeyMeshing		"id-Gost28147-89-CryptoPro-KeyMeshing"
#define NID_id_Gost28147_89_CryptoPro_KeyMeshing		819
#define OBJ_id_Gost28147_89_CryptoPro_KeyMeshing		OBJ_cryptopro,14L,1L

#define SN_id_Gost28147_89_None_KeyMeshing		"id-Gost28147-89-None-KeyMeshing"
#define NID_id_Gost28147_89_None_KeyMeshing		820
#define OBJ_id_Gost28147_89_None_KeyMeshing		OBJ_cryptopro,14L,0L

#define SN_id_GostR3411_94_TestParamSet		"id-GostR3411-94-TestParamSet"
#define NID_id_GostR3411_94_TestParamSet		821
#define OBJ_id_GostR3411_94_TestParamSet		OBJ_cryptopro,30L,0L

#define SN_id_GostR3411_94_CryptoProParamSet		"id-GostR3411-94-CryptoProParamSet"
#define NID_id_GostR3411_94_CryptoProParamSet		822
#define OBJ_id_GostR3411_94_CryptoProParamSet		OBJ_cryptopro,30L,1L

#define SN_id_Gost28147_89_TestParamSet		"id-Gost28147-89-TestParamSet"
#define NID_id_Gost28147_89_TestParamSet		823
#define OBJ_id_Gost28147_89_TestParamSet		OBJ_cryptopro,31L,0L

#define SN_id_Gost28147_89_CryptoPro_A_ParamSet		"id-Gost28147-89-CryptoPro-A-ParamSet"
#define NID_id_Gost28147_89_CryptoPro_A_ParamSet		824
#define OBJ_id_Gost28147_89_CryptoPro_A_ParamSet		OBJ_cryptopro,31L,1L

#define SN_id_Gost28147_89_CryptoPro_B_ParamSet		"id-Gost28147-89-CryptoPro-B-ParamSet"
#define NID_id_Gost28147_89_CryptoPro_B_ParamSet		825
#define OBJ_id_Gost28147_89_CryptoPro_B_ParamSet		OBJ_cryptopro,31L,2L

#define SN_id_Gost28147_89_CryptoPro_C_ParamSet		"id-Gost28147-89-CryptoPro-C-ParamSet"
#define NID_id_Gost28147_89_CryptoPro_C_ParamSet		826
#define OBJ_id_Gost28147_89_CryptoPro_C_ParamSet		OBJ_cryptopro,31L,3L

#define SN_id_Gost28147_89_CryptoPro_D_ParamSet		"id-Gost28147-89-CryptoPro-D-ParamSet"
#define NID_id_Gost28147_89_CryptoPro_D_ParamSet		827
#define OBJ_id_Gost28147_89_CryptoPro_D_ParamSet		OBJ_cryptopro,31L,4L

#define SN_id_Gost28147_89_CryptoPro_Oscar_1_1_ParamSet		"id-Gost28147-89-CryptoPro-Oscar-1-1-ParamSet"
#define NID_id_Gost28147_89_CryptoPro_Oscar_1_1_ParamSet		828
#define OBJ_id_Gost28147_89_CryptoPro_Oscar_1_1_ParamSet		OBJ_cryptopro,31L,5L

#define SN_id_Gost28147_89_CryptoPro_Oscar_1_0_ParamSet		"id-Gost28147-89-CryptoPro-Oscar-1-0-ParamSet"
#define NID_id_Gost28147_89_CryptoPro_Oscar_1_0_ParamSet		829
#define OBJ_id_Gost28147_89_CryptoPro_Oscar_1_0_ParamSet		OBJ_cryptopro,31L,6L

#define SN_id_Gost28147_89_CryptoPro_RIC_1_ParamSet		"id-Gost28147-89-CryptoPro-RIC-1-ParamSet"
#define NID_id_Gost28147_89_CryptoPro_RIC_1_ParamSet		830
#define OBJ_id_Gost28147_89_CryptoPro_RIC_1_ParamSet		OBJ_cryptopro,31L,7L

#define SN_id_GostR3410_94_TestParamSet		"id-GostR3410-94-TestParamSet"
#define NID_id_GostR3410_94_TestParamSet		831
#define OBJ_id_GostR3410_94_TestParamSet		OBJ_cryptopro,32L,0L

#define SN_id_GostR3410_94_CryptoPro_A_ParamSet		"id-GostR3410-94-CryptoPro-A-ParamSet"
#define NID_id_GostR3410_94_CryptoPro_A_ParamSet		832
#define OBJ_id_GostR3410_94_CryptoPro_A_ParamSet		OBJ_cryptopro,32L,2L

#define SN_id_GostR3410_94_CryptoPro_B_ParamSet		"id-GostR3410-94-CryptoPro-B-ParamSet"
#define NID_id_GostR3410_94_CryptoPro_B_ParamSet		833
#define OBJ_id_GostR3410_94_CryptoPro_B_ParamSet		OBJ_cryptopro,32L,3L

#define SN_id_GostR3410_94_CryptoPro_C_ParamSet		"id-GostR3410-94-CryptoPro-C-ParamSet"
#define NID_id_GostR3410_94_CryptoPro_C_ParamSet		834
#define OBJ_id_GostR3410_94_CryptoPro_C_ParamSet		OBJ_cryptopro,32L,4L

#define SN_id_GostR3410_94_CryptoPro_D_ParamSet		"id-GostR3410-94-CryptoPro-D-ParamSet"
#define NID_id_GostR3410_94_CryptoPro_D_ParamSet		835
#define OBJ_id_GostR3410_94_CryptoPro_D_ParamSet		OBJ_cryptopro,32L,5L

#define SN_id_GostR3410_94_CryptoPro_XchA_ParamSet		"id-GostR3410-94-CryptoPro-XchA-ParamSet"
#define NID_id_GostR3410_94_CryptoPro_XchA_ParamSet		836
#define OBJ_id_GostR3410_94_CryptoPro_XchA_ParamSet		OBJ_cryptopro,33L,1L

#define SN_id_GostR3410_94_CryptoPro_XchB_ParamSet		"id-GostR3410-94-CryptoPro-XchB-ParamSet"
#define NID_id_GostR3410_94_CryptoPro_XchB_ParamSet		837
#define OBJ_id_GostR3410_94_CryptoPro_XchB_ParamSet		OBJ_cryptopro,33L,2L

#define SN_id_GostR3410_94_CryptoPro_XchC_ParamSet		"id-GostR3410-94-CryptoPro-XchC-ParamSet"
#define NID_id_GostR3410_94_CryptoPro_XchC_ParamSet		838
#define OBJ_id_GostR3410_94_CryptoPro_XchC_ParamSet		OBJ_cryptopro,33L,3L

#define SN_id_GostR3410_2001_TestParamSet		"id-GostR3410-2001-TestParamSet"
#define NID_id_GostR3410_2001_TestParamSet		839
#define OBJ_id_GostR3410_2001_TestParamSet		OBJ_cryptopro,35L,0L

#define SN_id_GostR3410_2001_CryptoPro_A_ParamSet		"id-GostR3410-2001-CryptoPro-A-ParamSet"
#define NID_id_GostR3410_2001_CryptoPro_A_ParamSet		840
#define OBJ_id_GostR3410_2001_CryptoPro_A_ParamSet		OBJ_cryptopro,35L,1L

#define SN_id_GostR3410_2001_CryptoPro_B_ParamSet		"id-GostR3410-2001-CryptoPro-B-ParamSet"
#define NID_id_GostR3410_2001_CryptoPro_B_ParamSet		841
#define OBJ_id_GostR3410_2001_CryptoPro_B_ParamSet		OBJ_cryptopro,35L,2L

#define SN_id_GostR3410_2001_CryptoPro_C_ParamSet		"id-GostR3410-2001-CryptoPro-C-ParamSet"
#define NID_id_GostR3410_2001_CryptoPro_C_ParamSet		842
#define OBJ_id_GostR3410_2001_CryptoPro_C_ParamSet		OBJ_cryptopro,35L,3L

#define SN_id_GostR3410_2001_CryptoPro_XchA_ParamSet		"id-GostR3410-2001-CryptoPro-XchA-ParamSet"
#define NID_id_GostR3410_2001_CryptoPro_XchA_ParamSet		843
#define OBJ_id_GostR3410_2001_CryptoPro_XchA_ParamSet		OBJ_cryptopro,36L,0L

#define SN_id_GostR3410_2001_CryptoPro_XchB_ParamSet		"id-GostR3410-2001-CryptoPro-XchB-ParamSet"
#define NID_id_GostR3410_2001_CryptoPro_XchB_ParamSet		844
#define OBJ_id_GostR3410_2001_CryptoPro_XchB_ParamSet		OBJ_cryptopro,36L,1L

#define SN_id_GostR3410_94_a		"id-GostR3410-94-a"
#define NID_id_GostR3410_94_a		845
#define OBJ_id_GostR3410_94_a		OBJ_id_GostR3410_94,1L

#define SN_id_GostR3410_94_aBis		"id-GostR3410-94-aBis"
#define NID_id_GostR3410_94_aBis		846
#define OBJ_id_GostR3410_94_aBis		OBJ_id_GostR3410_94,2L

#define SN_id_GostR3410_94_b		"id-GostR3410-94-b"
#define NID_id_GostR3410_94_b		847
#define OBJ_id_GostR3410_94_b		OBJ_id_GostR3410_94,3L

#define SN_id_GostR3410_94_bBis		"id-GostR3410-94-bBis"
#define NID_id_GostR3410_94_bBis		848
#define OBJ_id_GostR3410_94_bBis		OBJ_id_GostR3410_94,4L

#define SN_id_Gost28147_89_cc		"id-Gost28147-89-cc"
#define LN_id_Gost28147_89_cc		"GOST 28147-89 Cryptocom ParamSet"
#define NID_id_Gost28147_89_cc		849
#define OBJ_id_Gost28147_89_cc		OBJ_cryptocom,1L,6L,1L

#define SN_id_GostR3410_94_cc		"gost94cc"
#define LN_id_GostR3410_94_cc		"GOST 34.10-94 Cryptocom"
#define NID_id_GostR3410_94_cc		850
#define OBJ_id_GostR3410_94_cc		OBJ_cryptocom,1L,5L,3L

#define SN_id_GostR3410_2001_cc		"gost2001cc"
#define LN_id_GostR3410_2001_cc		"GOST 34.10-2001 Cryptocom"
#define NID_id_GostR3410_2001_cc		851
#define OBJ_id_GostR3410_2001_cc		OBJ_cryptocom,1L,5L,4L

#define SN_id_GostR3411_94_with_GostR3410_94_cc		"id-GostR3411-94-with-GostR3410-94-cc"
#define LN_id_GostR3411_94_with_GostR3410_94_cc		"GOST R 34.11-94 with GOST R 34.10-94 Cryptocom"
#define NID_id_GostR3411_94_with_GostR3410_94_cc		852
#define OBJ_id_GostR3411_94_with_GostR3410_94_cc		OBJ_cryptocom,1L,3L,3L

#define SN_id_GostR3411_94_with_GostR3410_2001_cc		"id-GostR3411-94-with-GostR3410-2001-cc"
#define LN_id_GostR3411_94_with_GostR3410_2001_cc		"GOST R 34.11-94 with GOST R 34.10-2001 Cryptocom"
#define NID_id_GostR3411_94_with_GostR3410_2001_cc		853
#define OBJ_id_GostR3411_94_with_GostR3410_2001_cc		OBJ_cryptocom,1L,3L,4L

#define SN_id_GostR3410_2001_ParamSet_cc		"id-GostR3410-2001-ParamSet-cc"
#define LN_id_GostR3410_2001_ParamSet_cc		"GOST R 3410-2001 Parameter Set Cryptocom"
#define NID_id_GostR3410_2001_ParamSet_cc		854
#define OBJ_id_GostR3410_2001_ParamSet_cc		OBJ_cryptocom,1L,8L,1L

#define SN_camellia_128_cbc		"CAMELLIA-128-CBC"
#define LN_camellia_128_cbc		"camellia-128-cbc"
#define NID_camellia_128_cbc		751
#define OBJ_camellia_128_cbc		1L,2L,392L,200011L,61L,1L,1L,1L,2L

#define SN_camellia_192_cbc		"CAMELLIA-192-CBC"
#define LN_camellia_192_cbc		"camellia-192-cbc"
#define NID_camellia_192_cbc		752
#define OBJ_camellia_192_cbc		1L,2L,392L,200011L,61L,1L,1L,1L,3L

#define SN_camellia_256_cbc		"CAMELLIA-256-CBC"
#define LN_camellia_256_cbc		"camellia-256-cbc"
#define NID_camellia_256_cbc		753
#define OBJ_camellia_256_cbc		1L,2L,392L,200011L,61L,1L,1L,1L,4L

#define OBJ_ntt_ds		0L,3L,4401L,5L

#define OBJ_camellia		OBJ_ntt_ds,3L,1L,9L

#define SN_camellia_128_ecb		"CAMELLIA-128-ECB"
#define LN_camellia_128_ecb		"camellia-128-ecb"
#define NID_camellia_128_ecb		754
#define OBJ_camellia_128_ecb		OBJ_camellia,1L

#define SN_camellia_128_ofb128		"CAMELLIA-128-OFB"
#define LN_camellia_128_ofb128		"camellia-128-ofb"
#define NID_camellia_128_ofb128		766
#define OBJ_camellia_128_ofb128		OBJ_camellia,3L

#define SN_camellia_128_cfb128		"CAMELLIA-128-CFB"
#define LN_camellia_128_cfb128		"camellia-128-cfb"
#define NID_camellia_128_cfb128		757
#define OBJ_camellia_128_cfb128		OBJ_camellia,4L

#define SN_camellia_192_ecb		"CAMELLIA-192-ECB"
#define LN_camellia_192_ecb		"camellia-192-ecb"
#define NID_camellia_192_ecb		755
#define OBJ_camellia_192_ecb		OBJ_camellia,21L

#define SN_camellia_192_ofb128		"CAMELLIA-192-OFB"
#define LN_camellia_192_ofb128		"camellia-192-ofb"
#define NID_camellia_192_ofb128		767
#define OBJ_camellia_192_ofb128		OBJ_camellia,23L

#define SN_camellia_192_cfb128		"CAMELLIA-192-CFB"
#define LN_camellia_192_cfb128		"camellia-192-cfb"
#define NID_camellia_192_cfb128		758
#define OBJ_camellia_192_cfb128		OBJ_camellia,24L

#define SN_camellia_256_ecb		"CAMELLIA-256-ECB"
#define LN_camellia_256_ecb		"camellia-256-ecb"
#define NID_camellia_256_ecb		756
#define OBJ_camellia_256_ecb		OBJ_camellia,41L

#define SN_camellia_256_ofb128		"CAMELLIA-256-OFB"
#define LN_camellia_256_ofb128		"camellia-256-ofb"
#define NID_camellia_256_ofb128		768
#define OBJ_camellia_256_ofb128		OBJ_camellia,43L

#define SN_camellia_256_cfb128		"CAMELLIA-256-CFB"
#define LN_camellia_256_cfb128		"camellia-256-cfb"
#define NID_camellia_256_cfb128		759
#define OBJ_camellia_256_cfb128		OBJ_camellia,44L

#define SN_camellia_128_cfb1		"CAMELLIA-128-CFB1"
#define LN_camellia_128_cfb1		"camellia-128-cfb1"
#define NID_camellia_128_cfb1		760

#define SN_camellia_192_cfb1		"CAMELLIA-192-CFB1"
#define LN_camellia_192_cfb1		"camellia-192-cfb1"
#define NID_camellia_192_cfb1		761

#define SN_camellia_256_cfb1		"CAMELLIA-256-CFB1"
#define LN_camellia_256_cfb1		"camellia-256-cfb1"
#define NID_camellia_256_cfb1		762

#define SN_camellia_128_cfb8		"CAMELLIA-128-CFB8"
#define LN_camellia_128_cfb8		"camellia-128-cfb8"
#define NID_camellia_128_cfb8		763

#define SN_camellia_192_cfb8		"CAMELLIA-192-CFB8"
#define LN_camellia_192_cfb8		"camellia-192-cfb8"
#define NID_camellia_192_cfb8		764

#define SN_camellia_256_cfb8		"CAMELLIA-256-CFB8"
#define LN_camellia_256_cfb8		"camellia-256-cfb8"
#define NID_camellia_256_cfb8		765

#define SN_kisa		"KISA"
#define LN_kisa		"kisa"
#define NID_kisa		773
#define OBJ_kisa		OBJ_member_body,410L,200004L

#define SN_seed_ecb		"SEED-ECB"
#define LN_seed_ecb		"seed-ecb"
#define NID_seed_ecb		776
#define OBJ_seed_ecb		OBJ_kisa,1L,3L

#define SN_seed_cbc		"SEED-CBC"
#define LN_seed_cbc		"seed-cbc"
#define NID_seed_cbc		777
#define OBJ_seed_cbc		OBJ_kisa,1L,4L

#define SN_seed_cfb128		"SEED-CFB"
#define LN_seed_cfb128		"seed-cfb"
#define NID_seed_cfb128		779
#define OBJ_seed_cfb128		OBJ_kisa,1L,5L

#define SN_seed_ofb128		"SEED-OFB"
#define LN_seed_ofb128		"seed-ofb"
#define NID_seed_ofb128		778
#define OBJ_seed_ofb128		OBJ_kisa,1L,6L

#define SN_hmac		"HMAC"
#define LN_hmac		"hmac"
#define NID_hmac		855
