# Supplementary material for: An improved and efficient mutual authentication scheme for session initiation protocol
Source: PLoS One. 2019 Mar 28;14(3):e0213688. doi: 10.1371/journal.pone.0213688 (PMC6438602; doi:10.1371/journal.pone.0213688)
Supplement: S1 Code — The VS code for analyzing the performance of the Zhang’s scheme. (ZIP) [file pone.0213688.s005.zip › Zhang's scheme/PerfComp/openssl/ossl_typ.h]

/* ====================================================================
 * Copyright (c) 1998-2001 The OpenSSL Project.  All rights reserved.
 *
 * Redistribution and use in source and binary forms, with or without
 * modification, are permitted provided that the following conditions
 * are met:
 *
 * 1. Redistributions of source code must retain the above copyright
 *    notice, this list of conditions and the following disclaimer. 
 *
 * 2. Redistributions in binary form must reproduce the above copyright
 *    notice, this list of conditions and the following disclaimer in
 *    the documentation and/or other materials provided with the
 *    distribution.
 *
 * 3. All advertising materials mentioning features or use of this
 *    software must display the following acknowledgment:
 *    "This product includes software developed by the OpenSSL Project
 *    for use in the OpenSSL Toolkit. (http://www.openssl.org/)"
 *
 * 4. The names "OpenSSL Toolkit" and "OpenSSL Project" must not be used to
 *    endorse or promote products derived from this software without
 *    prior written permission. For written permission, please contact
 *    openssl-core@openssl.org.
 *
 * 5. Products derived from this software may not be called "OpenSSL"
 *    nor may "OpenSSL" appear in their names without prior written
 *    permission of the OpenSSL Project.
 *
 * 6. Redistributions of any form whatsoever must retain the following
 *    acknowledgment:
 *    "This product includes software developed by the OpenSSL Project
 *    for use in the OpenSSL Toolkit (http://www.openssl.org/)"
 *
 * THIS SOFTWARE IS PROVIDED BY THE OpenSSL PROJECT ``AS IS'' AND ANY
 * EXPRESSED OR IMPLIED WARRANTIES, INCLUDING, BUT NOT LIMITED TO, THE
 * IMPLIED WARRANTIES OF MERCHANTABILITY AND FITNESS FOR A PARTICULAR
 * PURPOSE ARE DISCLAIMED.  IN NO EVENT SHALL THE OpenSSL PROJECT OR
 * ITS CONTRIBUTORS BE LIABLE FOR ANY DIRECT, INDIRECT, INCIDENTAL,
 * SPECIAL, EXEMPLARY, OR CONSEQUENTIAL DAMAGES (INCLUDING, BUT
 * NOT LIMITED TO, PROCUREMENT OF SUBSTITUTE GOODS OR SERVICES;
 * LOSS OF USE, DATA, OR PROFITS; OR BUSINESS INTERRUPTION)
 * HOWEVER CAUSED AND ON ANY THEORY OF LIABILITY, WHETHER IN CONTRACT,
 * STRICT LIABILITY, OR TORT (INCLUDING NEGLIGENCE OR OTHERWISE)
 * ARISING IN ANY WAY OUT OF THE USE OF THIS SOFTWARE, EVEN IF ADVISED
 * OF THE POSSIBILITY OF SUCH DAMAGE.
 * ====================================================================
 *
 * This product includes cryptographic software written by Eric Young
 * (eay@cryptsoft.com).  This product includes software written by Tim
 * Hudson (tjh@cryptsoft.com).
 *
 */

#ifndef HEADER_OPENSSL_TYPES_H
#define HEADER_OPENSSL_TYPES_H

#include "openssl/e_os2.h"

#ifdef NO_ASN1_TYPEDEFS
#define ASN1_INTEGER		ASN1_STRING
#define ASN1_ENUMERATED		ASN1_STRING
#define ASN1_BIT_STRING		ASN1_STRING
#define ASN1_OCTET_STRING	ASN1_STRING
#define ASN1_PRINTABLESTRING	ASN1_STRING
#define ASN1_T61STRING		ASN1_STRING
#define ASN1_IA5STRING		ASN1_STRING
#define ASN1_UTCTIME		ASN1_STRING
#define ASN1_GENERALIZEDTIME	ASN1_STRING
#define ASN1_TIME		ASN1_STRING
#define ASN1_GENERALSTRING	ASN1_STRING
#define ASN1_UNIVERSALSTRING	ASN1_STRING
#define ASN1_BMPSTRING		ASN1_STRING
#define ASN1_VISIBLESTRING	ASN1_STRING
#define ASN1_UTF8STRING		ASN1_STRING
#define ASN1_BOOLEAN		int
#define ASN1_NULL		int
#else
typedef struct asn1_string_st ASN1_INTEGER;
typedef struct asn1_string_st ASN1_ENUMERATED;
typedef struct asn1_string_st ASN1_BIT_STRING;
typedef struct asn1_string_st ASN1_OCTET_STRING;
typedef struct asn1_string_st ASN1_PRINTABLESTRING;
typedef struct asn1_string_st ASN1_T61STRING;
typedef struct asn1_string_st ASN1_IA5STRING;
typedef struct asn1_string_st ASN1_GENERALSTRING;
typedef struct asn1_string_st ASN1_UNIVERSALSTRING;
typedef struct asn1_string_st ASN1_BMPSTRING;
typedef struct asn1_string_st ASN1_UTCTIME;
typedef struct asn1_string_st ASN1_TIME;
typedef struct asn1_string_st ASN1_GENERALIZEDTIME;
typedef struct asn1_string_st ASN1_VISIBLESTRING;
typedef struct asn1_string_st ASN1_UTF8STRING;
typedef int ASN1_BOOLEAN;
typedef int ASN1_NULL;
#endif

#ifdef OPENSSL_SYS_WIN32
#undef X509_NAME
#undef X509_EXTENSIONS
#undef X509_CERT_PAIR
#undef PKCS7_ISSUER_AND_SERIAL
#undef OCSP_REQUEST
#undef OCSP_RESPONSE
#endif

#ifdef BIGNUM
#undef BIGNUM
#endif
typedef struct bignum_st BIGNUM;
typedef struct bignum_ctx BN_CTX;
typedef struct bn_blinding_st BN_BLINDING;
typedef struct bn_mont_ctx_st BN_MONT_CTX;
typedef struct bn_recp_ctx_st BN_RECP_CTX;
typedef struct bn_gencb_st BN_GENCB;

typedef struct buf_mem_st BUF_MEM;

typedef struct evp_cipher_st EVP_CIPHER;
typedef struct evp_cipher_ctx_st EVP_CIPHER_CTX;
typedef struct env_md_st EVP_MD;
typedef struct env_md_ctx_st EVP_MD_CTX;
typedef struct evp_pkey_st EVP_PKEY;

typedef struct dh_st DH;
typedef struct dh_method DH_METHOD;

typedef struct dsa_st DSA;
typedef struct dsa_method DSA_METHOD;

typedef struct rsa_st RSA;
typedef struct rsa_meth_st RSA_METHOD;

typedef struct rand_meth_st RAND_METHOD;

typedef struct ecdh_method ECDH_METHOD;
typedef struct ecdsa_method ECDSA_METHOD;

typedef struct x509_st X509;
typedef struct X509_algor_st X509_ALGOR;
typedef struct X509_crl_st X509_CRL;
typedef struct X509_name_st X509_NAME;
typedef struct x509_store_st X509_STORE;
typedef struct x509_store_ctx_st X509_STORE_CTX;
typedef struct ssl_st SSL;
typedef struct ssl_ctx_st SSL_CTX;

typedef struct v3_ext_ctx X509V3_CTX;
typedef struct conf_st CONF;

typedef struct store_st STORE;
typedef struct store_method_st STORE_METHOD;

typedef struct ui_st UI;
typedef struct ui_method_st UI_METHOD;

typedef struct st_ERR_FNS ERR_FNS;

typedef struct engine_st ENGINE;

typedef struct X509_POLICY_NODE_st X509_POLICY_NODE;
typedef struct X509_POLICY_LEVEL_st X509_POLICY_LEVEL;
typedef struct X509_POLICY_TREE_st X509_POLICY_TREE;
typedef struct X509_POLICY_CACHE_st X509_POLICY_CACHE;

  /* If placed in pkcs12.h, we end up with a circular depency with pkcs7.h */
#define DECLARE_PKCS12_STACK_OF(type) /* Nothing */
#define IMPLEMENT_PKCS12_STACK_OF(type) /* Nothing */

typedef struct crypto_ex_data_st CRYPTO_EX_DATA;
/* Callback types for crypto.h */
typedef int CRYPTO_EX_new(void *parent, void *ptr, CRYPTO_EX_DATA *ad,
					int idx, long argl, void *argp);
typedef void CRYPTO_EX_free(void *parent, void *ptr, CRYPTO_EX_DATA *ad,
					int idx, long argl, void *argp);
typedef int CRYPTO_EX_dup(CRYPTO_EX_DATA *to, CRYPTO_EX_DATA *from, void *from_d, 
					int idx, long argl, void *argp);

typedef struct ocsp_req_ctx_st OCSP_REQ_CTX;
typedef struct ocsp_response_st OCSP_RESPONSE;
typedef struct ocsp_responder_id_st OCSP_RESPID;

#endif /* def HEADER_OPENSSL_TYPES_H */
