# Supplementary material for: An improved and efficient mutual authentication scheme for session initiation protocol
Source: PLoS One. 2019 Mar 28;14(3):e0213688. doi: 10.1371/journal.pone.0213688 (PMC6438602; doi:10.1371/journal.pone.0213688)
Supplement: S1 Code — The VS code for analyzing the performance of the Zhang’s scheme. (ZIP) [file pone.0213688.s005.zip › Zhang's scheme/PerfComp/openssl/pkcs7.h]

/* crypto/pkcs7/pkcs7.h */
/* Copyright (C) 1995-1998 Eric Young (eay@cryptsoft.com)
 * All rights reserved.
 *
 * This package is an SSL implementation written
 * by Eric Young (eay@cryptsoft.com).
 * The implementation was written so as to conform with Netscapes SSL.
 * 
 * This library is free for commercial and non-commercial use as long as
 * the following conditions are aheared to.  The following conditions
 * apply to all code found in this distribution, be it the RC4, RSA,
 * lhash, DES, etc., code; not just the SSL code.  The SSL documentation
 * included with this distribution is covered by the same copyright terms
 * except that the holder is Tim Hudson (tjh@cryptsoft.com).
 * 
 * Copyright remains Eric Young's, and as such any Copyright notices in
 * the code are not to be removed.
 * If this package is used in a product, Eric Young should be given attribution
 * as the author of the parts of the library used.
 * This can be in the form of a textual message at program startup or
 * in documentation (online or textual) provided with the package.
 * 
 * Redistribution and use in source and binary forms, with or without
 * modification, are permitted provided that the following conditions
 * are met:
 * 1. Redistributions of source code must retain the copyright
 *    notice, this list of conditions and the following disclaimer.
 * 2. Redistributions in binary form must reproduce the above copyright
 *    notice, this list of conditions and the following disclaimer in the
 *    documentation and/or other materials provided with the distribution.
 * 3. All advertising materials mentioning features or use of this software
 *    must display the following acknowledgement:
 *    "This product includes cryptographic software written by
 *     Eric Young (eay@cryptsoft.com)"
 *    The word 'cryptographic' can be left out if the rouines from the library
 *    being used are not cryptographic related :-).
 * 4. If you include any Windows specific code (or a derivative thereof) from 
 *    the apps directory (application code) you must include an acknowledgement:
 *    "This product includes software written by Tim Hudson (tjh@cryptsoft.com)"
 * 
 * THIS SOFTWARE IS PROVIDED BY ERIC YOUNG ``AS IS'' AND
 * ANY EXPRESS OR IMPLIED WARRANTIES, INCLUDING, BUT NOT LIMITED TO, THE
 * IMPLIED WARRANTIES OF MERCHANTABILITY AND FITNESS FOR A PARTICULAR PURPOSE
 * ARE DISCLAIMED.  IN NO EVENT SHALL THE AUTHOR OR CONTRIBUTORS BE LIABLE
 * FOR ANY DIRECT, INDIRECT, INCIDENTAL, SPECIAL, EXEMPLARY, OR CONSEQUENTIAL
 * DAMAGES (INCLUDING, BUT NOT LIMITED TO, PROCUREMENT OF SUBSTITUTE GOODS
 * OR SERVICES; LOSS OF USE, DATA, OR PROFITS; OR BUSINESS INTERRUPTION)
 * HOWEVER CAUSED AND ON ANY THEORY OF LIABILITY, WHETHER IN CONTRACT, STRICT
 * LIABILITY, OR TORT (INCLUDING NEGLIGENCE OR OTHERWISE) ARISING IN ANY WAY
 * OUT OF THE USE OF THIS SOFTWARE, EVEN IF ADVISED OF THE POSSIBILITY OF
 * SUCH DAMAGE.
 * 
 * The licence and distribution terms for any publically available version or
 * derivative of this code cannot be changed.  i.e. this code cannot simply be
 * copied and put under another distribution licence
 * [including the GNU Public Licence.]
 */

#ifndef HEADER_PKCS7_H
#define HEADER_PKCS7_H

#include <openssl/asn1.h>
#include <openssl/bio.h>
#include <openssl/e_os2.h>

#include <openssl/symhacks.h>
#include <openssl/ossl_typ.h>

#ifdef  __cplusplus
extern "C" {
#endif

#ifdef OPENSSL_SYS_WIN32
/* Under Win32 thes are defined in wincrypt.h */
#undef PKCS7_ISSUER_AND_SERIAL
#undef PKCS7_SIGNER_INFO
#endif

/*
Encryption_ID		DES-CBC
Digest_ID		MD5
Digest_Encryption_ID	rsaEncryption
Key_Encryption_ID	rsaEncryption
*/

typedef struct pkcs7_issuer_and_serial_st
	{
	X509_NAME *issuer;
	ASN1_INTEGER *serial;
	} PKCS7_ISSUER_AND_SERIAL;

typedef struct pkcs7_signer_info_st
	{
	ASN1_INTEGER 			*version;	/* version 1 */
	PKCS7_ISSUER_AND_SERIAL		*issuer_and_serial;
	X509_ALGOR			*digest_alg;
	STACK_OF(X509_ATTRIBUTE)	*auth_attr;	/* [ 0 ] */
	X509_ALGOR			*digest_enc_alg;
	ASN1_OCTET_STRING		*enc_digest;
	STACK_OF(X509_ATTRIBUTE)	*unauth_attr;	/* [ 1 ] */

	/* The private key to sign with */
	EVP_PKEY			*pkey;
	} PKCS7_SIGNER_INFO;

DECLARE_STACK_OF(PKCS7_SIGNER_INFO)
DECLARE_ASN1_SET_OF(PKCS7_SIGNER_INFO)

typedef struct pkcs7_recip_info_st
	{
	ASN1_INTEGER			*version;	/* version 0 */
	PKCS7_ISSUER_AND_SERIAL		*issuer_and_serial;
	X509_ALGOR			*key_enc_algor;
	ASN1_OCTET_STRING		*enc_key;
	X509				*cert; /* get the pub-key from this */
	} PKCS7_RECIP_INFO;

DECLARE_STACK_OF(PKCS7_RECIP_INFO)
DECLARE_ASN1_SET_OF(PKCS7_RECIP_INFO)

typedef struct pkcs7_signed_st
	{
	ASN1_INTEGER			*version;	/* version 1 */
	STACK_OF(X509_ALGOR)		*md_algs;	/* md used */
	STACK_OF(X509)			*cert;		/* [ 0 ] */
	STACK_OF(X509_CRL)		*crl;		/* [ 1 ] */
	STACK_OF(PKCS7_SIGNER_INFO)	*signer_info;

	struct pkcs7_st			*contents;
	} PKCS7_SIGNED;
/* The above structure is very very similar to PKCS7_SIGN_ENVELOPE.
 * How about merging the two */

typedef struct pkcs7_enc_content_st
	{
	ASN1_OBJECT			*content_type;
	X509_ALGOR			*algorithm;
	ASN1_OCTET_STRING		*enc_data;	/* [ 0 ] */
	const EVP_CIPHER		*cipher;
	} PKCS7_ENC_CONTENT;

typedef struct pkcs7_enveloped_st
	{
	ASN1_INTEGER			*version;	/* version 0 */
	STACK_OF(PKCS7_RECIP_INFO)	*recipientinfo;
	PKCS7_ENC_CONTENT		*enc_data;
	} PKCS7_ENVELOPE;

typedef struct pkcs7_signedandenveloped_st
	{
	ASN1_INTEGER			*version;	/* version 1 */
	STACK_OF(X509_ALGOR)		*md_algs;	/* md used */
	STACK_OF(X509)			*cert;		/* [ 0 ] */
	STACK_OF(X509_CRL)		*crl;		/* [ 1 ] */
	STACK_OF(PKCS7_SIGNER_INFO)	*signer_info;

	PKCS7_ENC_CONTENT		*enc_data;
	STACK_OF(PKCS7_RECIP_INFO)	*recipientinfo;
	} PKCS7_SIGN_ENVELOPE;

typedef struct pkcs7_digest_st
	{
	ASN1_INTEGER			*version;	/* version 0 */
	X509_ALGOR			*md;		/* md used */
	struct pkcs7_st 		*contents;
	ASN1_OCTET_STRING		*digest;
	} PKCS7_DIGEST;

typedef struct pkcs7_encrypted_st
	{
	ASN1_INTEGER			*version;	/* version 0 */
	PKCS7_ENC_CONTENT		*enc_data;
	} PKCS7_ENCRYPT;

typedef struct pkcs7_st
	{
	/* The following is non NULL if it contains ASN1 encoding of
	 * this structure */
	unsigned char *asn1;
	long length;

#define PKCS7_S_HEADER	0
#define PKCS7_S_BODY	1
#define PKCS7_S_TAIL	2
	int state; /* used during processing */

	int detached;

	ASN1_OBJECT *type;
	/* content as defined by the type */
	/* all encryption/message digests are applied to the 'contents',
	 * leaving out the 'type' field. */
	union	{
		char *ptr;

		/* NID_pkcs7_data */
		ASN1_OCTET_STRING *data;

		/* NID_pkcs7_signed */
		PKCS7_SIGNED *sign;

		/* NID_pkcs7_enveloped */
		PKCS7_ENVELOPE *enveloped;

		/* NID_pkcs7_signedAndEnveloped */
		PKCS7_SIGN_ENVELOPE *signed_and_enveloped;

		/* NID_pkcs7_digest */
		PKCS7_DIGEST *digest;

		/* NID_pkcs7_encrypted */
		PKCS7_ENCRYPT *encrypted;

		/* Anything else */
		ASN1_TYPE *other;
		} d;
	} PKCS7;

DECLARE_STACK_OF(PKCS7)
DECLARE_ASN1_SET_OF(PKCS7)
DECLARE_PKCS12_STACK_OF(PKCS7)

#define PKCS7_OP_SET_DETACHED_SIGNATURE	1
#define PKCS7_OP_GET_DETACHED_SIGNATURE	2

#define PKCS7_get_signed_attributes(si)	((si)->auth_attr)
#define PKCS7_get_attributes(si)	((si)->unauth_attr)

#define PKCS7_type_is_signed(a) (OBJ_obj2nid((a)->type) == NID_pkcs7_signed)
#define PKCS7_type_is_encrypted(a) (OBJ_obj2nid((a)->type) == NID_pkcs7_encrypted)
#define PKCS7_type_is_enveloped(a) (OBJ_obj2nid((a)->type) == NID_pkcs7_enveloped)
#define PKCS7_type_is_signedAndEnveloped(a) \
		(OBJ_obj2nid((a)->type) == NID_pkcs7_signedAndEnveloped)
#define PKCS7_type_is_data(a)   (OBJ_obj2nid((a)->type) == NID_pkcs7_data)

#define PKCS7_type_is_digest(a)   (OBJ_obj2nid((a)->type) == NID_pkcs7_digest)

#define PKCS7_set_detached(p,v) \
		PKCS7_ctrl(p,PKCS7_OP_SET_DETACHED_SIGNATURE,v,NULL)
#define PKCS7_get_detached(p) \
		PKCS7_ctrl(p,PKCS7_OP_GET_DETACHED_SIGNATURE,0,NULL)

#define PKCS7_is_detached(p7) (PKCS7_type_is_signed(p7) && PKCS7_get_detached(p7))

#ifdef SSLEAY_MACROS
#ifndef PKCS7_ISSUER_AND_SERIAL_digest
#define PKCS7_ISSUER_AND_SERIAL_digest(data,type,md,len) \
        ASN1_digest((int (*)())i2d_PKCS7_ISSUER_AND_SERIAL,type,\
	                (char *)data,md,len)
#endif
#endif

/* S/MIME related flags */

#define PKCS7_TEXT		0x1
#define PKCS7_NOCERTS		0x2
#define PKCS7_NOSIGS		0x4
#define PKCS7_NOCHAIN		0x8
#define PKCS7_NOINTERN		0x10
#define PKCS7_NOVERIFY		0x20
#define PKCS7_DETACHED		0x40
#define PKCS7_BINARY		0x80
#define PKCS7_NOATTR		0x100
#define	PKCS7_NOSMIMECAP	0x200
#define PKCS7_NOOLDMIMETYPE	0x400
#define PKCS7_CRLFEOL		0x800
#define PKCS7_STREAM		0x1000
#define PKCS7_NOCRL		0x2000

/* Flags: for compatibility with older code */

#define SMIME_TEXT	PKCS7_TEXT
#define SMIME_NOCERTS	PKCS7_NOCERTS
#define SMIME_NOSIGS	PKCS7_NOSIGS
#define SMIME_NOCHAIN	PKCS7_NOCHAIN
#define SMIME_NOINTERN	PKCS7_NOINTERN
#define SMIME_NOVERIFY	PKCS7_NOVERIFY
#define SMIME_DETACHED	PKCS7_DETACHED
#define SMIME_BINARY	PKCS7_BINARY
#define SMIME_NOATTR	PKCS7_NOATTR

DECLARE_ASN1_FUNCTIONS(PKCS7_ISSUER_AND_SERIAL)

#ifndef SSLEAY_MACROS
int PKCS7_ISSUER_AND_SERIAL_digest(PKCS7_ISSUER_AND_SERIAL *data,const EVP_MD *type,
	unsigned char *md,unsigned int *len);
#ifndef OPENSSL_NO_FP_API
PKCS7 *d2i_PKCS7_fp(FILE *fp,PKCS7 **p7);
int i2d_PKCS7_fp(FILE *fp,PKCS7 *p7);
#endif
PKCS7 *PKCS7_dup(PKCS7 *p7);
PKCS7 *d2i_PKCS7_bio(BIO *bp,PKCS7 **p7);
int i2d_PKCS7_bio(BIO *bp,PKCS7 *p7);
#endif

DECLARE_ASN1_FUNCTIONS(PKCS7_SIGNER_INFO)
DECLARE_ASN1_FUNCTIONS(PKCS7_RECIP_INFO)
DECLARE_ASN1_FUNCTIONS(PKCS7_SIGNED)
DECLARE_ASN1_FUNCTIONS(PKCS7_ENC_CONTENT)
DECLARE_ASN1_FUNCTIONS(PKCS7_ENVELOPE)
DECLARE_ASN1_FUNCTIONS(PKCS7_SIGN_ENVELOPE)
DECLARE_ASN1_FUNCTIONS(PKCS7_DIGEST)
DECLARE_ASN1_FUNCTIONS(PKCS7_ENCRYPT)
DECLARE_ASN1_FUNCTIONS(PKCS7)

DECLARE_ASN1_ITEM(PKCS7_ATTR_SIGN)
DECLARE_ASN1_ITEM(PKCS7_ATTR_VERIFY)

DECLARE_ASN1_NDEF_FUNCTION(PKCS7)

long PKCS7_ctrl(PKCS7 *p7, int cmd, long larg, char *parg);

int PKCS7_set_type(PKCS7 *p7, int type);
int PKCS7_set0_type_other(PKCS7 *p7, int type, ASN1_TYPE *other);
int PKCS7_set_content(PKCS7 *p7, PKCS7 *p7_data);
int PKCS7_SIGNER_INFO_set(PKCS7_SIGNER_INFO *p7i, X509 *x509, EVP_PKEY *pkey,
	const EVP_MD *dgst);
int PKCS7_add_signer(PKCS7 *p7, PKCS7_SIGNER_INFO *p7i);
int PKCS7_add_certificate(PKCS7 *p7, X509 *x509);
int PKCS7_add_crl(PKCS7 *p7, X509_CRL *x509);
int PKCS7_content_new(PKCS7 *p7, int nid);
int PKCS7_dataVerify(X509_STORE *cert_store, X509_STORE_CTX *ctx,
	BIO *bio, PKCS7 *p7, PKCS7_SIGNER_INFO *si); 
int PKCS7_signatureVerify(BIO *bio, PKCS7 *p7, PKCS7_SIGNER_INFO *si,
								X509 *x509);

BIO *PKCS7_dataInit(PKCS7 *p7, BIO *bio);
int PKCS7_dataFinal(PKCS7 *p7, BIO *bio);
BIO *PKCS7_dataDecode(PKCS7 *p7, EVP_PKEY *pkey, BIO *in_bio, X509 *pcert);


PKCS7_SIGNER_INFO *PKCS7_add_signature(PKCS7 *p7, X509 *x509,
	EVP_PKEY *pkey, const EVP_MD *dgst);
X509 *PKCS7_cert_from_signer_info(PKCS7 *p7, PKCS7_SIGNER_INFO *si);
int PKCS7_set_digest(PKCS7 *p7, const EVP_MD *md);
STACK_OF(PKCS7_SIGNER_INFO) *PKCS7_get_signer_info(PKCS7 *p7);

PKCS7_RECIP_INFO *PKCS7_add_recipient(PKCS7 *p7, X509 *x509);
int PKCS7_add_recipient_info(PKCS7 *p7, PKCS7_RECIP_INFO *ri);
int PKCS7_RECIP_INFO_set(PKCS7_RECIP_INFO *p7i, X509 *x509);
int PKCS7_set_cipher(PKCS7 *p7, const EVP_CIPHER *cipher);

PKCS7_ISSUER_AND_SERIAL *PKCS7_get_issuer_and_serial(PKCS7 *p7, int idx);
ASN1_OCTET_STRING *PKCS7_digest_from_attributes(STACK_OF(X509_ATTRIBUTE) *sk);
int PKCS7_add_signed_attribute(PKCS7_SIGNER_INFO *p7si,int nid,int type,
	void *data);
int PKCS7_add_attribute (PKCS7_SIGNER_INFO *p7si, int nid, int atrtype,
	void *value);
ASN1_TYPE *PKCS7_get_attribute(PKCS7_SIGNER_INFO *si, int nid);
ASN1_TYPE *PKCS7_get_signed_attribute(PKCS7_SIGNER_INFO *si, int nid);
int PKCS7_set_signed_attributes(PKCS7_SIGNER_INFO *p7si,
				STACK_OF(X509_ATTRIBUTE) *sk);
int PKCS7_set_attributes(PKCS7_SIGNER_INFO *p7si,STACK_OF(X509_ATTRIBUTE) *sk);


PKCS7 *PKCS7_sign(X509 *signcert, EVP_PKEY *pkey, STACK_OF(X509) *certs,
							BIO *data, int flags);
int PKCS7_verify(PKCS7 *p7, STACK_OF(X509) *certs, X509_STORE *store,
					BIO *indata, BIO *out, int flags);
STACK_OF(X509) *PKCS7_get0_signers(PKCS7 *p7, STACK_OF(X509) *certs, int flags);
PKCS7 *PKCS7_encrypt(STACK_OF(X509) *certs, BIO *in, const EVP_CIPHER *cipher,
								int flags);
int PKCS7_decrypt(PKCS7 *p7, EVP_PKEY *pkey, X509 *cert, BIO *data, int flags);

int PKCS7_add_attrib_smimecap(PKCS7_SIGNER_INFO *si,
			      STACK_OF(X509_ALGOR) *cap);
STACK_OF(X509_ALGOR) *PKCS7_get_smimecap(PKCS7_SIGNER_INFO *si);
int PKCS7_simple_smimecap(STACK_OF(X509_ALGOR) *sk, int nid, int arg);

int SMIME_write_PKCS7(BIO *bio, PKCS7 *p7, BIO *data, int flags);
PKCS7 *SMIME_read_PKCS7(BIO *bio, BIO **bcont);
int SMIME_crlf_copy(BIO *in, BIO *out, int flags);
int SMIME_text(BIO *in, BIO *out);

/* BEGIN ERROR CODES */
/* The following lines are auto generated by the script mkerr.pl. Any changes
 * made after this point may be overwritten when the script is next run.
 */
void ERR_load_PKCS7_strings(void);

/* Error codes for the PKCS7 functions. */

/* Function codes. */
#define PKCS7_F_B64_READ_PKCS7				 120
#define PKCS7_F_B64_WRITE_PKCS7				 121
#define PKCS7_F_PKCS7_ADD_ATTRIB_SMIMECAP		 118
#define PKCS7_F_PKCS7_ADD_CERTIFICATE			 100
#define PKCS7_F_PKCS7_ADD_CRL				 101
#define PKCS7_F_PKCS7_ADD_RECIPIENT_INFO		 102
#define PKCS7_F_PKCS7_ADD_SIGNER			 103
#define PKCS7_F_PKCS7_BIO_ADD_DIGEST			 125
#define PKCS7_F_PKCS7_CTRL				 104
#define PKCS7_F_PKCS7_DATADECODE			 112
#define PKCS7_F_PKCS7_DATAFINAL				 128
#define PKCS7_F_PKCS7_DATAINIT				 105
#define PKCS7_F_PKCS7_DATASIGN				 106
#define PKCS7_F_PKCS7_DATAVERIFY			 107
#define PKCS7_F_PKCS7_DECRYPT				 114
#define PKCS7_F_PKCS7_ENCRYPT				 115
#define PKCS7_F_PKCS7_FIND_DIGEST			 127
#define PKCS7_F_PKCS7_GET0_SIGNERS			 124
#define PKCS7_F_PKCS7_SET_CIPHER			 108
#define PKCS7_F_PKCS7_SET_CONTENT			 109
#define PKCS7_F_PKCS7_SET_DIGEST			 126
#define PKCS7_F_PKCS7_SET_TYPE				 110
#define PKCS7_F_PKCS7_SIGN				 116
#define PKCS7_F_PKCS7_SIGNATUREVERIFY			 113
#define PKCS7_F_PKCS7_SIMPLE_SMIMECAP			 119
#define PKCS7_F_PKCS7_VERIFY				 117
#define PKCS7_F_SMIME_READ_PKCS7			 122
#define PKCS7_F_SMIME_TEXT				 123

/* Reason codes. */
#define PKCS7_R_CERTIFICATE_VERIFY_ERROR		 117
#define PKCS7_R_CIPHER_HAS_NO_OBJECT_IDENTIFIER		 144
#define PKCS7_R_CIPHER_NOT_INITIALIZED			 116
#define PKCS7_R_CONTENT_AND_DATA_PRESENT		 118
#define PKCS7_R_DECODE_ERROR				 130
#define PKCS7_R_DECRYPTED_KEY_IS_WRONG_LENGTH		 100
#define PKCS7_R_DECRYPT_ERROR				 119
#define PKCS7_R_DIGEST_FAILURE				 101
#define PKCS7_R_ERROR_ADDING_RECIPIENT			 120
#define PKCS7_R_ERROR_SETTING_CIPHER			 121
#define PKCS7_R_INVALID_MIME_TYPE			 131
#define PKCS7_R_INVALID_NULL_POINTER			 143
#define PKCS7_R_MIME_NO_CONTENT_TYPE			 132
#define PKCS7_R_MIME_PARSE_ERROR			 133
#define PKCS7_R_MIME_SIG_PARSE_ERROR			 134
#define PKCS7_R_MISSING_CERIPEND_INFO			 103
#define PKCS7_R_NO_CONTENT				 122
#define PKCS7_R_NO_CONTENT_TYPE				 135
#define PKCS7_R_NO_MULTIPART_BODY_FAILURE		 136
#define PKCS7_R_NO_MULTIPART_BOUNDARY			 137
#define PKCS7_R_NO_RECIPIENT_MATCHES_CERTIFICATE	 115
#define PKCS7_R_NO_RECIPIENT_MATCHES_KEY		 146
#define PKCS7_R_NO_SIGNATURES_ON_DATA			 123
#define PKCS7_R_NO_SIGNERS				 142
#define PKCS7_R_NO_SIG_CONTENT_TYPE			 138
#define PKCS7_R_OPERATION_NOT_SUPPORTED_ON_THIS_TYPE	 104
#define PKCS7_R_PKCS7_ADD_SIGNATURE_ERROR		 124
#define PKCS7_R_PKCS7_DATAFINAL				 126
#define PKCS7_R_PKCS7_DATAFINAL_ERROR			 125
#define PKCS7_R_PKCS7_DATASIGN				 145
#define PKCS7_R_PKCS7_PARSE_ERROR			 139
#define PKCS7_R_PKCS7_SIG_PARSE_ERROR			 140
#define PKCS7_R_PRIVATE_KEY_DOES_NOT_MATCH_CERTIFICATE	 127
#define PKCS7_R_SIGNATURE_FAILURE			 105
#define PKCS7_R_SIGNER_CERTIFICATE_NOT_FOUND		 128
#define PKCS7_R_SIG_INVALID_MIME_TYPE			 141
#define PKCS7_R_SMIME_TEXT_ERROR			 129
#define PKCS7_R_UNABLE_TO_FIND_CERTIFICATE		 106
#define PKCS7_R_UNABLE_TO_FIND_MEM_BIO			 107
#define PKCS7_R_UNABLE_TO_FIND_MESSAGE_DIGEST		 108
#define PKCS7_R_UNKNOWN_DIGEST_TYPE			 109
#define PKCS7_R_UNKNOWN_OPERATION			 110
#define PKCS7_R_UNSUPPORTED_CIPHER_TYPE			 111
#define PKCS7_R_UNSUPPORTED_CONTENT_TYPE		 112
#define PKCS7_R_WRONG_CONTENT_TYPE			 113
#define PKCS7_R_WRONG_PKCS7_TYPE			 114

#ifdef  __cplusplus
}
#endif
#endif
