# Supplementary material for: An improved and efficient mutual authentication scheme for session initiation protocol
Source: PLoS One. 2019 Mar 28;14(3):e0213688. doi: 10.1371/journal.pone.0213688 (PMC6438602; doi:10.1371/journal.pone.0213688)
Supplement: S1 Code — The VS code for analyzing the performance of the Zhang’s scheme. (ZIP) [file pone.0213688.s005.zip › Zhang's scheme/PerfComp/openssl/rand.h]

/* crypto/rand/rand.h */
/* Copyright (C) 1995-1998 Eric Young (eay@cryptsoft.com)
 * All rights reserved.
 *
 * This package is an SSL implementation written
 * by Eric Young (eay@cryptsoft.com).
 * The implementation was written so as to conform with Netscapes SSL.
 * 
 * This library is free for commercial and non-commercial use as long as
 * the following conditions are aheared to.  The following conditions
 * apply to all code found in this distribution, be it the RC4, RSA,
 * lhash, DES, etc., code; not just the SSL code.  The SSL documentation
 * included with this distribution is covered by the same copyright terms
 * except that the holder is Tim Hudson (tjh@cryptsoft.com).
 * 
 * Copyright remains Eric Young's, and as such any Copyright notices in
 * the code are not to be removed.
 * If this package is used in a product, Eric Young should be given attribution
 * as the author of the parts of the library used.
 * This can be in the form of a textual message at program startup or
 * in documentation (online or textual) provided with the package.
 * 
 * Redistribution and use in source and binary forms, with or without
 * modification, are permitted provided that the following conditions
 * are met:
 * 1. Redistributions of source code must retain the copyright
 *    notice, this list of conditions and the following disclaimer.
 * 2. Redistributions in binary form must reproduce the above copyright
 *    notice, this list of conditions and the following disclaimer in the
 *    documentation and/or other materials provided with the distribution.
 * 3. All advertising materials mentioning features or use of this software
 *    must display the following acknowledgement:
 *    "This product includes cryptographic software written by
 *     Eric Young (eay@cryptsoft.com)"
 *    The word 'cryptographic' can be left out if the rouines from the library
 *    being used are not cryptographic related :-).
 * 4. If you include any Windows specific code (or a derivative thereof) from 
 *    the apps directory (application code) you must include an acknowledgement:
 *    "This product includes software written by Tim Hudson (tjh@cryptsoft.com)"
 * 
 * THIS SOFTWARE IS PROVIDED BY ERIC YOUNG ``AS IS'' AND
 * ANY EXPRESS OR IMPLIED WARRANTIES, INCLUDING, BUT NOT LIMITED TO, THE
 * IMPLIED WARRANTIES OF MERCHANTABILITY AND FITNESS FOR A PARTICULAR PURPOSE
 * ARE DISCLAIMED.  IN NO EVENT SHALL THE AUTHOR OR CONTRIBUTORS BE LIABLE
 * FOR ANY DIRECT, INDIRECT, INCIDENTAL, SPECIAL, EXEMPLARY, OR CONSEQUENTIAL
 * DAMAGES (INCLUDING, BUT NOT LIMITED TO, PROCUREMENT OF SUBSTITUTE GOODS
 * OR SERVICES; LOSS OF USE, DATA, OR PROFITS; OR BUSINESS INTERRUPTION)
 * HOWEVER CAUSED AND ON ANY THEORY OF LIABILITY, WHETHER IN CONTRACT, STRICT
 * LIABILITY, OR TORT (INCLUDING NEGLIGENCE OR OTHERWISE) ARISING IN ANY WAY
 * OUT OF THE USE OF THIS SOFTWARE, EVEN IF ADVISED OF THE POSSIBILITY OF
 * SUCH DAMAGE.
 * 
 * The licence and distribution terms for any publically available version or
 * derivative of this code cannot be changed.  i.e. this code cannot simply be
 * copied and put under another distribution licence
 * [including the GNU Public Licence.]
 */

#ifndef HEADER_RAND_H
#define HEADER_RAND_H

#include <stdlib.h>
#include <openssl/ossl_typ.h>
#include <openssl/e_os2.h>

#if defined(OPENSSL_SYS_WINDOWS)
#include <windows.h>
#endif

#ifdef  __cplusplus
extern "C" {
#endif

#if defined(OPENSSL_FIPS)
#define FIPS_RAND_SIZE_T int
#endif

/* Already defined in ossl_typ.h */
/* typedef struct rand_meth_st RAND_METHOD; */

struct rand_meth_st
	{
	void (*seed)(const void *buf, int num);
	int (*bytes)(unsigned char *buf, int num);
	void (*cleanup)(void);
	void (*add)(const void *buf, int num, double entropy);
	int (*pseudorand)(unsigned char *buf, int num);
	int (*status)(void);
	};

#ifdef BN_DEBUG
extern int rand_predictable;
#endif

int RAND_set_rand_method(const RAND_METHOD *meth);
const RAND_METHOD *RAND_get_rand_method(void);
#ifndef OPENSSL_NO_ENGINE
int RAND_set_rand_engine(ENGINE *engine);
#endif
RAND_METHOD *RAND_SSLeay(void);
void RAND_cleanup(void );
int  RAND_bytes(unsigned char *buf,int num);
int  RAND_pseudo_bytes(unsigned char *buf,int num);
void RAND_seed(const void *buf,int num);
void RAND_add(const void *buf,int num,double entropy);
int  RAND_load_file(const char *file,long max_bytes);
int  RAND_write_file(const char *file);
const char *RAND_file_name(char *file,size_t num);
int RAND_status(void);
int RAND_query_egd_bytes(const char *path, unsigned char *buf, int bytes);
int RAND_egd(const char *path);
int RAND_egd_bytes(const char *path,int bytes);
int RAND_poll(void);
#ifndef OPENSSL_NO_ENGINE
#ifdef OPENSSL_FIPS
void int_RAND_init_engine_callbacks(void);
void int_RAND_set_callbacks(
	int (*set_rand_func)(const RAND_METHOD *meth,
						const RAND_METHOD **pmeth),
	const RAND_METHOD *(*get_rand_func)(const RAND_METHOD **pmeth));
#endif
#endif

#if defined(OPENSSL_SYS_WINDOWS) || defined(OPENSSL_SYS_WIN32)

void RAND_screen(void);
int RAND_event(UINT, WPARAM, LPARAM);

#endif

/* BEGIN ERROR CODES */
/* The following lines are auto generated by the script mkerr.pl. Any changes
 * made after this point may be overwritten when the script is next run.
 */
void ERR_load_RAND_strings(void);

/* Error codes for the RAND functions. */

/* Function codes. */
#define RAND_F_ENG_RAND_GET_RAND_METHOD			 108
#define RAND_F_FIPS_RAND				 103
#define RAND_F_FIPS_RAND_BYTES				 102
#define RAND_F_FIPS_RAND_GET_RAND_METHOD		 109
#define RAND_F_FIPS_RAND_SET_DT				 106
#define RAND_F_FIPS_SET_DT				 104
#define RAND_F_FIPS_SET_PRNG_SEED			 107
#define RAND_F_FIPS_SET_TEST_MODE			 105
#define RAND_F_RAND_GET_RAND_METHOD			 101
#define RAND_F_SSLEAY_RAND_BYTES			 100

/* Reason codes. */
#define RAND_R_NON_FIPS_METHOD				 105
#define RAND_R_NOT_IN_TEST_MODE				 106
#define RAND_R_NO_KEY_SET				 107
#define RAND_R_PRNG_ASKING_FOR_TOO_MUCH			 101
#define RAND_R_PRNG_ERROR				 108
#define RAND_R_PRNG_KEYED				 109
#define RAND_R_PRNG_NOT_REKEYED				 102
#define RAND_R_PRNG_NOT_RESEEDED			 103
#define RAND_R_PRNG_NOT_SEEDED				 100
#define RAND_R_PRNG_SEED_MUST_NOT_MATCH_KEY		 110
#define RAND_R_PRNG_STUCK				 104

#ifdef  __cplusplus
}
#endif
#endif
