# Supplementary material for: An improved and efficient mutual authentication scheme for session initiation protocol
Source: PLoS One. 2019 Mar 28;14(3):e0213688. doi: 10.1371/journal.pone.0213688 (PMC6438602; doi:10.1371/journal.pone.0213688)
Supplement: S1 Code — The VS code for analyzing the performance of the Zhang’s scheme. (ZIP) [file pone.0213688.s005.zip › Zhang's scheme/PerfComp/openssl/store.h]

/* crypto/store/store.h -*- mode:C; c-file-style: "eay" -*- */
/* Written by Richard Levitte (richard@levitte.org) for the OpenSSL
 * project 2003.
 */
/* ====================================================================
 * Copyright (c) 2003 The OpenSSL Project.  All rights reserved.
 *
 * Redistribution and use in source and binary forms, with or without
 * modification, are permitted provided that the following conditions
 * are met:
 *
 * 1. Redistributions of source code must retain the above copyright
 *    notice, this list of conditions and the following disclaimer. 
 *
 * 2. Redistributions in binary form must reproduce the above copyright
 *    notice, this list of conditions and the following disclaimer in
 *    the documentation and/or other materials provided with the
 *    distribution.
 *
 * 3. All advertising materials mentioning features or use of this
 *    software must display the following acknowledgment:
 *    "This product includes software developed by the OpenSSL Project
 *    for use in the OpenSSL Toolkit. (http://www.openssl.org/)"
 *
 * 4. The names "OpenSSL Toolkit" and "OpenSSL Project" must not be used to
 *    endorse or promote products derived from this software without
 *    prior written permission. For written permission, please contact
 *    openssl-core@openssl.org.
 *
 * 5. Products derived from this software may not be called "OpenSSL"
 *    nor may "OpenSSL" appear in their names without prior written
 *    permission of the OpenSSL Project.
 *
 * 6. Redistributions of any form whatsoever must retain the following
 *    acknowledgment:
 *    "This product includes software developed by the OpenSSL Project
 *    for use in the OpenSSL Toolkit (http://www.openssl.org/)"
 *
 * THIS SOFTWARE IS PROVIDED BY THE OpenSSL PROJECT ``AS IS'' AND ANY
 * EXPRESSED OR IMPLIED WARRANTIES, INCLUDING, BUT NOT LIMITED TO, THE
 * IMPLIED WARRANTIES OF MERCHANTABILITY AND FITNESS FOR A PARTICULAR
 * PURPOSE ARE DISCLAIMED.  IN NO EVENT SHALL THE OpenSSL PROJECT OR
 * ITS CONTRIBUTORS BE LIABLE FOR ANY DIRECT, INDIRECT, INCIDENTAL,
 * SPECIAL, EXEMPLARY, OR CONSEQUENTIAL DAMAGES (INCLUDING, BUT
 * NOT LIMITED TO, PROCUREMENT OF SUBSTITUTE GOODS OR SERVICES;
 * LOSS OF USE, DATA, OR PROFITS; OR BUSINESS INTERRUPTION)
 * HOWEVER CAUSED AND ON ANY THEORY OF LIABILITY, WHETHER IN CONTRACT,
 * STRICT LIABILITY, OR TORT (INCLUDING NEGLIGENCE OR OTHERWISE)
 * ARISING IN ANY WAY OUT OF THE USE OF THIS SOFTWARE, EVEN IF ADVISED
 * OF THE POSSIBILITY OF SUCH DAMAGE.
 * ====================================================================
 *
 * This product includes cryptographic software written by Eric Young
 * (eay@cryptsoft.com).  This product includes software written by Tim
 * Hudson (tjh@cryptsoft.com).
 *
 */

#ifndef HEADER_STORE_H
#define HEADER_STORE_H

#include <openssl/ossl_typ.h>
#ifndef OPENSSL_NO_DEPRECATED
#include <openssl/evp.h>
#include <openssl/bn.h>
#include <openssl/x509.h>
#endif

#ifdef  __cplusplus
extern "C" {
#endif

/* Already defined in ossl_typ.h */
/* typedef struct store_st STORE; */
/* typedef struct store_method_st STORE_METHOD; */


/* All the following functions return 0, a negative number or NULL on error.
   When everything is fine, they return a positive value or a non-NULL
   pointer, all depending on their purpose. */

/* Creators and destructor.   */
STORE *STORE_new_method(const STORE_METHOD *method);
STORE *STORE_new_engine(ENGINE *engine);
void STORE_free(STORE *ui);


/* Give a user interface parametrised control commands.  This can be used to
   send down an integer, a data pointer or a function pointer, as well as
   be used to get information from a STORE. */
int STORE_ctrl(STORE *store, int cmd, long i, void *p, void (*f)(void));

/* A control to set the directory with keys and certificates.  Used by the
   built-in directory level method. */
#define STORE_CTRL_SET_DIRECTORY	0x0001
/* A control to set a file to load.  Used by the built-in file level method. */
#define STORE_CTRL_SET_FILE		0x0002
/* A control to set a configuration file to load.  Can be used by any method
   that wishes to load a configuration file. */
#define STORE_CTRL_SET_CONF_FILE	0x0003
/* A control to set a the section of the loaded configuration file.  Can be
   used by any method that wishes to load a configuration file. */
#define STORE_CTRL_SET_CONF_SECTION	0x0004


/* Some methods may use extra data */
#define STORE_set_app_data(s,arg)	STORE_set_ex_data(s,0,arg)
#define STORE_get_app_data(s)		STORE_get_ex_data(s,0)
int STORE_get_ex_new_index(long argl, void *argp, CRYPTO_EX_new *new_func,
	CRYPTO_EX_dup *dup_func, CRYPTO_EX_free *free_func);
int STORE_set_ex_data(STORE *r,int idx,void *arg);
void *STORE_get_ex_data(STORE *r, int idx);

/* Use specific methods instead of the built-in one */
const STORE_METHOD *STORE_get_method(STORE *store);
const STORE_METHOD *STORE_set_method(STORE *store, const STORE_METHOD *meth);

/* The standard OpenSSL methods. */
/* This is the in-memory method.  It does everything except revoking and updating,
   and is of course volatile.  It's used by other methods that have an in-memory
   cache. */
const STORE_METHOD *STORE_Memory(void);
#if 0 /* Not yet implemented */
/* This is the directory store.  It does everything except revoking and updating,
   and uses STORE_Memory() to cache things in memory. */
const STORE_METHOD *STORE_Directory(void);
/* This is the file store.  It does everything except revoking and updating,
   and uses STORE_Memory() to cache things in memory.  Certificates are added
   to it with the store operation, and it will only get cached certificates. */
const STORE_METHOD *STORE_File(void);
#endif

/* Store functions take a type code for the type of data they should store
   or fetch */
typedef enum STORE_object_types
	{
	STORE_OBJECT_TYPE_X509_CERTIFICATE=	0x01, /* X509 * */
	STORE_OBJECT_TYPE_X509_CRL=		0x02, /* X509_CRL * */
	STORE_OBJECT_TYPE_PRIVATE_KEY=		0x03, /* EVP_PKEY * */
	STORE_OBJECT_TYPE_PUBLIC_KEY=		0x04, /* EVP_PKEY * */
	STORE_OBJECT_TYPE_NUMBER=		0x05, /* BIGNUM * */
	STORE_OBJECT_TYPE_ARBITRARY=		0x06, /* BUF_MEM * */
	STORE_OBJECT_TYPE_NUM=			0x06  /* The amount of known
							 object types */
	} STORE_OBJECT_TYPES;
/* List of text strings corresponding to the object types. */
extern const char * const STORE_object_type_string[STORE_OBJECT_TYPE_NUM+1];

/* Some store functions take a parameter list.  Those parameters come with
   one of the following codes. The comments following the codes below indicate
   what type the value should be a pointer to. */
typedef enum STORE_params
	{
	STORE_PARAM_EVP_TYPE=			0x01, /* int */
	STORE_PARAM_BITS=			0x02, /* size_t */
	STORE_PARAM_KEY_PARAMETERS=		0x03, /* ??? */
	STORE_PARAM_KEY_NO_PARAMETERS=		0x04, /* N/A */
	STORE_PARAM_AUTH_PASSPHRASE=		0x05, /* char * */
	STORE_PARAM_AUTH_KRB5_TICKET=		0x06, /* void * */
	STORE_PARAM_TYPE_NUM=			0x06  /* The amount of known
							 parameter types */
	} STORE_PARAM_TYPES;
/* Parameter value sizes.  -1 means unknown, anything else is the required size. */
extern const int STORE_param_sizes[STORE_PARAM_TYPE_NUM+1];

/* Store functions take attribute lists.  Those attributes come with codes.
   The comments following the codes below indicate what type the value should
   be a pointer to. */
typedef enum STORE_attribs
	{
	STORE_ATTR_END=				0x00,
	STORE_ATTR_FRIENDLYNAME=		0x01, /* C string */
	STORE_ATTR_KEYID=			0x02, /* 160 bit string (SHA1) */
	STORE_ATTR_ISSUERKEYID=			0x03, /* 160 bit string (SHA1) */
	STORE_ATTR_SUBJECTKEYID=		0x04, /* 160 bit string (SHA1) */
	STORE_ATTR_ISSUERSERIALHASH=		0x05, /* 160 bit string (SHA1) */
	STORE_ATTR_ISSUER=			0x06, /* X509_NAME * */
	STORE_ATTR_SERIAL=			0x07, /* BIGNUM * */
	STORE_ATTR_SUBJECT=			0x08, /* X509_NAME * */
	STORE_ATTR_CERTHASH=			0x09, /* 160 bit string (SHA1) */
	STORE_ATTR_EMAIL=			0x0a, /* C string */
	STORE_ATTR_FILENAME=			0x0b, /* C string */
	STORE_ATTR_TYPE_NUM=			0x0b, /* The amount of known
							 attribute types */
	STORE_ATTR_OR=				0xff  /* This is a special
							 separator, which
							 expresses the OR
							 operation.  */
	} STORE_ATTR_TYPES;
/* Attribute value sizes.  -1 means unknown, anything else is the required size. */
extern const int STORE_attr_sizes[STORE_ATTR_TYPE_NUM+1];

typedef enum STORE_certificate_status
	{
	STORE_X509_VALID=			0x00,
	STORE_X509_EXPIRED=			0x01,
	STORE_X509_SUSPENDED=			0x02,
	STORE_X509_REVOKED=			0x03
	} STORE_CERTIFICATE_STATUS;

/* Engine store functions will return a structure that contains all the necessary
 * information, including revokation status for certificates.  This is really not
 * needed for application authors, as the ENGINE framework functions will extract
 * the OpenSSL-specific information when at all possible.  However, for engine
 * authors, it's crucial to know this structure.  */
typedef struct STORE_OBJECT_st
	{
	STORE_OBJECT_TYPES type;
	union
		{
		struct
			{
			STORE_CERTIFICATE_STATUS status;
			X509 *certificate;
			} x509;
		X509_CRL *crl;
		EVP_PKEY *key;
		BIGNUM *number;
		BUF_MEM *arbitrary;
		} data;
	} STORE_OBJECT;
DECLARE_STACK_OF(STORE_OBJECT)
STORE_OBJECT *STORE_OBJECT_new(void);
void STORE_OBJECT_free(STORE_OBJECT *data);


/* The following functions handle the storage. They return 0, a negative number
   or NULL on error, anything else on success. */
X509 *STORE_get_certificate(STORE *e, OPENSSL_ITEM attributes[],
	OPENSSL_ITEM parameters[]);
int STORE_store_certificate(STORE *e, X509 *data, OPENSSL_ITEM attributes[],
	OPENSSL_ITEM parameters[]);
int STORE_modify_certificate(STORE *e, OPENSSL_ITEM search_attributes[],
	OPENSSL_ITEM add_attributes[], OPENSSL_ITEM modify_attributes[],
	OPENSSL_ITEM delete_attributes[], OPENSSL_ITEM parameters[]);
int STORE_revoke_certificate(STORE *e, OPENSSL_ITEM attributes[],
	OPENSSL_ITEM parameters[]);
int STORE_delete_certificate(STORE *e, OPENSSL_ITEM attributes[],
	OPENSSL_ITEM parameters[]);
void *STORE_list_certificate_start(STORE *e, OPENSSL_ITEM attributes[],
	OPENSSL_ITEM parameters[]);
X509 *STORE_list_certificate_next(STORE *e, void *handle);
int STORE_list_certificate_end(STORE *e, void *handle);
int STORE_list_certificate_endp(STORE *e, void *handle);
EVP_PKEY *STORE_generate_key(STORE *e, OPENSSL_ITEM attributes[],
	OPENSSL_ITEM parameters[]);
EVP_PKEY *STORE_get_private_key(STORE *e, OPENSSL_ITEM attributes[],
	OPENSSL_ITEM parameters[]);
int STORE_store_private_key(STORE *e, EVP_PKEY *data,
	OPENSSL_ITEM attributes[], OPENSSL_ITEM parameters[]);
int STORE_modify_private_key(STORE *e, OPENSSL_ITEM search_attributes[],
	OPENSSL_ITEM add_sttributes[], OPENSSL_ITEM modify_attributes[],
	OPENSSL_ITEM delete_attributes[], OPENSSL_ITEM parameters[]);
int STORE_revoke_private_key(STORE *e, OPENSSL_ITEM attributes[],
	OPENSSL_ITEM parameters[]);
int STORE_delete_private_key(STORE *e, OPENSSL_ITEM attributes[],
	OPENSSL_ITEM parameters[]);
void *STORE_list_private_key_start(STORE *e, OPENSSL_ITEM attributes[],
	OPENSSL_ITEM parameters[]);
EVP_PKEY *STORE_list_private_key_next(STORE *e, void *handle);
int STORE_list_private_key_end(STORE *e, void *handle);
int STORE_list_private_key_endp(STORE *e, void *handle);
EVP_PKEY *STORE_get_public_key(STORE *e, OPENSSL_ITEM attributes[],
	OPENSSL_ITEM parameters[]);
int STORE_store_public_key(STORE *e, EVP_PKEY *data, OPENSSL_ITEM attributes[],
	OPENSSL_ITEM parameters[]);
int STORE_modify_public_key(STORE *e, OPENSSL_ITEM search_attributes[],
	OPENSSL_ITEM add_sttributes[], OPENSSL_ITEM modify_attributes[],
	OPENSSL_ITEM delete_attributes[], OPENSSL_ITEM parameters[]);
int STORE_revoke_public_key(STORE *e, OPENSSL_ITEM attributes[],
	OPENSSL_ITEM parameters[]);
int STORE_delete_public_key(STORE *e, OPENSSL_ITEM attributes[],
	OPENSSL_ITEM parameters[]);
void *STORE_list_public_key_start(STORE *e, OPENSSL_ITEM attributes[],
	OPENSSL_ITEM parameters[]);
EVP_PKEY *STORE_list_public_key_next(STORE *e, void *handle);
int STORE_list_public_key_end(STORE *e, void *handle);
int STORE_list_public_key_endp(STORE *e, void *handle);
X509_CRL *STORE_generate_crl(STORE *e, OPENSSL_ITEM attributes[],
	OPENSSL_ITEM parameters[]);
X509_CRL *STORE_get_crl(STORE *e, OPENSSL_ITEM attributes[],
	OPENSSL_ITEM parameters[]);
int STORE_store_crl(STORE *e, X509_CRL *data, OPENSSL_ITEM attributes[],
	OPENSSL_ITEM parameters[]);
int STORE_modify_crl(STORE *e, OPENSSL_ITEM search_attributes[],
	OPENSSL_ITEM add_sttributes[], OPENSSL_ITEM modify_attributes[],
	OPENSSL_ITEM delete_attributes[], OPENSSL_ITEM parameters[]);
int STORE_delete_crl(STORE *e, OPENSSL_ITEM attributes[],
	OPENSSL_ITEM parameters[]);
void *STORE_list_crl_start(STORE *e, OPENSSL_ITEM attributes[],
	OPENSSL_ITEM parameters[]);
X509_CRL *STORE_list_crl_next(STORE *e, void *handle);
int STORE_list_crl_end(STORE *e, void *handle);
int STORE_list_crl_endp(STORE *e, void *handle);
int STORE_store_number(STORE *e, BIGNUM *data, OPENSSL_ITEM attributes[],
	OPENSSL_ITEM parameters[]);
int STORE_modify_number(STORE *e, OPENSSL_ITEM search_attributes[],
	OPENSSL_ITEM add_sttributes[], OPENSSL_ITEM modify_attributes[],
	OPENSSL_ITEM delete_attributes[], OPENSSL_ITEM parameters[]);
BIGNUM *STORE_get_number(STORE *e, OPENSSL_ITEM attributes[],
	OPENSSL_ITEM parameters[]);
int STORE_delete_number(STORE *e, OPENSSL_ITEM attributes[],
	OPENSSL_ITEM parameters[]);
int STORE_store_arbitrary(STORE *e, BUF_MEM *data, OPENSSL_ITEM attributes[],
	OPENSSL_ITEM parameters[]);
int STORE_modify_arbitrary(STORE *e, OPENSSL_ITEM search_attributes[],
	OPENSSL_ITEM add_sttributes[], OPENSSL_ITEM modify_attributes[],
	OPENSSL_ITEM delete_attributes[], OPENSSL_ITEM parameters[]);
BUF_MEM *STORE_get_arbitrary(STORE *e, OPENSSL_ITEM attributes[],
	OPENSSL_ITEM parameters[]);
int STORE_delete_arbitrary(STORE *e, OPENSSL_ITEM attributes[],
	OPENSSL_ITEM parameters[]);


/* Create and manipulate methods */
STORE_METHOD *STORE_create_method(char *name);
void STORE_destroy_method(STORE_METHOD *store_method);

/* These callback types are use for store handlers */
typedef int (*STORE_INITIALISE_FUNC_PTR)(STORE *);
typedef void (*STORE_CLEANUP_FUNC_PTR)(STORE *);
typedef STORE_OBJECT *(*STORE_GENERATE_OBJECT_FUNC_PTR)(STORE *, STORE_OBJECT_TYPES type, OPENSSL_ITEM attributes[], OPENSSL_ITEM parameters[]);
typedef STORE_OBJECT *(*STORE_GET_OBJECT_FUNC_PTR)(STORE *, STORE_OBJECT_TYPES type, OPENSSL_ITEM attributes[], OPENSSL_ITEM parameters[]);
typedef void *(*STORE_START_OBJECT_FUNC_PTR)(STORE *, STORE_OBJECT_TYPES type, OPENSSL_ITEM attributes[], OPENSSL_ITEM parameters[]);
typedef STORE_OBJECT *(*STORE_NEXT_OBJECT_FUNC_PTR)(STORE *, void *handle);
typedef int (*STORE_END_OBJECT_FUNC_PTR)(STORE *, void *handle);
typedef int (*STORE_HANDLE_OBJECT_FUNC_PTR)(STORE *, STORE_OBJECT_TYPES type, OPENSSL_ITEM attributes[], OPENSSL_ITEM parameters[]);
typedef int (*STORE_STORE_OBJECT_FUNC_PTR)(STORE *, STORE_OBJECT_TYPES type, STORE_OBJECT *data, OPENSSL_ITEM attributes[], OPENSSL_ITEM parameters[]);
typedef int (*STORE_MODIFY_OBJECT_FUNC_PTR)(STORE *, STORE_OBJECT_TYPES type, OPENSSL_ITEM search_attributes[], OPENSSL_ITEM add_attributes[], OPENSSL_ITEM modify_attributes[], OPENSSL_ITEM delete_attributes[], OPENSSL_ITEM parameters[]);
typedef int (*STORE_GENERIC_FUNC_PTR)(STORE *, OPENSSL_ITEM attributes[], OPENSSL_ITEM parameters[]);
typedef int (*STORE_CTRL_FUNC_PTR)(STORE *, int cmd, long l, void *p, void (*f)(void));

int STORE_method_set_initialise_function(STORE_METHOD *sm, STORE_INITIALISE_FUNC_PTR init_f);
int STORE_method_set_cleanup_function(STORE_METHOD *sm, STORE_CLEANUP_FUNC_PTR clean_f);
int STORE_method_set_generate_function(STORE_METHOD *sm, STORE_GENERATE_OBJECT_FUNC_PTR generate_f);
int STORE_method_set_get_function(STORE_METHOD *sm, STORE_GET_OBJECT_FUNC_PTR get_f);
int STORE_method_set_store_function(STORE_METHOD *sm, STORE_STORE_OBJECT_FUNC_PTR store_f);
int STORE_method_set_modify_function(STORE_METHOD *sm, STORE_MODIFY_OBJECT_FUNC_PTR store_f);
int STORE_method_set_revoke_function(STORE_METHOD *sm, STORE_HANDLE_OBJECT_FUNC_PTR revoke_f);
int STORE_method_set_delete_function(STORE_METHOD *sm, STORE_HANDLE_OBJECT_FUNC_PTR delete_f);
int STORE_method_set_list_start_function(STORE_METHOD *sm, STORE_START_OBJECT_FUNC_PTR list_start_f);
int STORE_method_set_list_next_function(STORE_METHOD *sm, STORE_NEXT_OBJECT_FUNC_PTR list_next_f);
int STORE_method_set_list_end_function(STORE_METHOD *sm, STORE_END_OBJECT_FUNC_PTR list_end_f);
int STORE_method_set_update_store_function(STORE_METHOD *sm, STORE_GENERIC_FUNC_PTR);
int STORE_method_set_lock_store_function(STORE_METHOD *sm, STORE_GENERIC_FUNC_PTR);
int STORE_method_set_unlock_store_function(STORE_METHOD *sm, STORE_GENERIC_FUNC_PTR);
int STORE_method_set_ctrl_function(STORE_METHOD *sm, STORE_CTRL_FUNC_PTR ctrl_f);

STORE_INITIALISE_FUNC_PTR STORE_method_get_initialise_function(STORE_METHOD *sm);
STORE_CLEANUP_FUNC_PTR STORE_method_get_cleanup_function(STORE_METHOD *sm);
STORE_GENERATE_OBJECT_FUNC_PTR STORE_method_get_generate_function(STORE_METHOD *sm);
STORE_GET_OBJECT_FUNC_PTR STORE_method_get_get_function(STORE_METHOD *sm);
STORE_STORE_OBJECT_FUNC_PTR STORE_method_get_store_function(STORE_METHOD *sm);
STORE_MODIFY_OBJECT_FUNC_PTR STORE_method_get_modify_function(STORE_METHOD *sm);
STORE_HANDLE_OBJECT_FUNC_PTR STORE_method_get_revoke_function(STORE_METHOD *sm);
STORE_HANDLE_OBJECT_FUNC_PTR STORE_method_get_delete_function(STORE_METHOD *sm);
STORE_START_OBJECT_FUNC_PTR STORE_method_get_list_start_function(STORE_METHOD *sm);
STORE_NEXT_OBJECT_FUNC_PTR STORE_method_get_list_next_function(STORE_METHOD *sm);
STORE_END_OBJECT_FUNC_PTR STORE_method_get_list_end_function(STORE_METHOD *sm);
STORE_GENERIC_FUNC_PTR STORE_method_get_update_store_function(STORE_METHOD *sm);
STORE_GENERIC_FUNC_PTR STORE_method_get_lock_store_function(STORE_METHOD *sm);
STORE_GENERIC_FUNC_PTR STORE_method_get_unlock_store_function(STORE_METHOD *sm);
STORE_CTRL_FUNC_PTR STORE_method_get_ctrl_function(STORE_METHOD *sm);

/* Method helper structures and functions. */

/* This structure is the result of parsing through the information in a list
   of OPENSSL_ITEMs.  It stores all the necessary information in a structured
   way.*/
typedef struct STORE_attr_info_st STORE_ATTR_INFO;

/* Parse a list of OPENSSL_ITEMs and return a pointer to a STORE_ATTR_INFO.
   Note that we do this in the list form, since the list of OPENSSL_ITEMs can
   come in blocks separated with STORE_ATTR_OR.  Note that the value returned
   by STORE_parse_attrs_next() must be freed with STORE_ATTR_INFO_free(). */
void *STORE_parse_attrs_start(OPENSSL_ITEM *attributes);
STORE_ATTR_INFO *STORE_parse_attrs_next(void *handle);
int STORE_parse_attrs_end(void *handle);
int STORE_parse_attrs_endp(void *handle);

/* Creator and destructor */
STORE_ATTR_INFO *STORE_ATTR_INFO_new(void);
int STORE_ATTR_INFO_free(STORE_ATTR_INFO *attrs);

/* Manipulators */
char *STORE_ATTR_INFO_get0_cstr(STORE_ATTR_INFO *attrs, STORE_ATTR_TYPES code);
unsigned char *STORE_ATTR_INFO_get0_sha1str(STORE_ATTR_INFO *attrs,
	STORE_ATTR_TYPES code);
X509_NAME *STORE_ATTR_INFO_get0_dn(STORE_ATTR_INFO *attrs, STORE_ATTR_TYPES code);
BIGNUM *STORE_ATTR_INFO_get0_number(STORE_ATTR_INFO *attrs, STORE_ATTR_TYPES code);
int STORE_ATTR_INFO_set_cstr(STORE_ATTR_INFO *attrs, STORE_ATTR_TYPES code,
	char *cstr, size_t cstr_size);
int STORE_ATTR_INFO_set_sha1str(STORE_ATTR_INFO *attrs, STORE_ATTR_TYPES code,
	unsigned char *sha1str, size_t sha1str_size);
int STORE_ATTR_INFO_set_dn(STORE_ATTR_INFO *attrs, STORE_ATTR_TYPES code,
	X509_NAME *dn);
int STORE_ATTR_INFO_set_number(STORE_ATTR_INFO *attrs, STORE_ATTR_TYPES code,
	BIGNUM *number);
int STORE_ATTR_INFO_modify_cstr(STORE_ATTR_INFO *attrs, STORE_ATTR_TYPES code,
	char *cstr, size_t cstr_size);
int STORE_ATTR_INFO_modify_sha1str(STORE_ATTR_INFO *attrs, STORE_ATTR_TYPES code,
	unsigned char *sha1str, size_t sha1str_size);
int STORE_ATTR_INFO_modify_dn(STORE_ATTR_INFO *attrs, STORE_ATTR_TYPES code,
	X509_NAME *dn);
int STORE_ATTR_INFO_modify_number(STORE_ATTR_INFO *attrs, STORE_ATTR_TYPES code,
	BIGNUM *number);

/* Compare on basis of a bit pattern formed by the STORE_ATTR_TYPES values
   in each contained attribute. */
int STORE_ATTR_INFO_compare(STORE_ATTR_INFO *a, STORE_ATTR_INFO *b);
/* Check if the set of attributes in a is within the range of attributes
   set in b. */
int STORE_ATTR_INFO_in_range(STORE_ATTR_INFO *a, STORE_ATTR_INFO *b);
/* Check if the set of attributes in a are also set in b. */
int STORE_ATTR_INFO_in(STORE_ATTR_INFO *a, STORE_ATTR_INFO *b);
/* Same as STORE_ATTR_INFO_in(), but also checks the attribute values. */
int STORE_ATTR_INFO_in_ex(STORE_ATTR_INFO *a, STORE_ATTR_INFO *b);


/* BEGIN ERROR CODES */
/* The following lines are auto generated by the script mkerr.pl. Any changes
 * made after this point may be overwritten when the script is next run.
 */
void ERR_load_STORE_strings(void);

/* Error codes for the STORE functions. */

/* Function codes. */
#define STORE_F_MEM_DELETE				 134
#define STORE_F_MEM_GENERATE				 135
#define STORE_F_MEM_LIST_END				 168
#define STORE_F_MEM_LIST_NEXT				 136
#define STORE_F_MEM_LIST_START				 137
#define STORE_F_MEM_MODIFY				 169
#define STORE_F_MEM_STORE				 138
#define STORE_F_STORE_ATTR_INFO_GET0_CSTR		 139
#define STORE_F_STORE_ATTR_INFO_GET0_DN			 140
#define STORE_F_STORE_ATTR_INFO_GET0_NUMBER		 141
#define STORE_F_STORE_ATTR_INFO_GET0_SHA1STR		 142
#define STORE_F_STORE_ATTR_INFO_MODIFY_CSTR		 143
#define STORE_F_STORE_ATTR_INFO_MODIFY_DN		 144
#define STORE_F_STORE_ATTR_INFO_MODIFY_NUMBER		 145
#define STORE_F_STORE_ATTR_INFO_MODIFY_SHA1STR		 146
#define STORE_F_STORE_ATTR_INFO_SET_CSTR		 147
#define STORE_F_STORE_ATTR_INFO_SET_DN			 148
#define STORE_F_STORE_ATTR_INFO_SET_NUMBER		 149
#define STORE_F_STORE_ATTR_INFO_SET_SHA1STR		 150
#define STORE_F_STORE_CERTIFICATE			 170
#define STORE_F_STORE_CTRL				 161
#define STORE_F_STORE_DELETE_ARBITRARY			 158
#define STORE_F_STORE_DELETE_CERTIFICATE		 102
#define STORE_F_STORE_DELETE_CRL			 103
#define STORE_F_STORE_DELETE_NUMBER			 104
#define STORE_F_STORE_DELETE_PRIVATE_KEY		 105
#define STORE_F_STORE_DELETE_PUBLIC_KEY			 106
#define STORE_F_STORE_GENERATE_CRL			 107
#define STORE_F_STORE_GENERATE_KEY			 108
#define STORE_F_STORE_GET_ARBITRARY			 159
#define STORE_F_STORE_GET_CERTIFICATE			 109
#define STORE_F_STORE_GET_CRL				 110
#define STORE_F_STORE_GET_NUMBER			 111
#define STORE_F_STORE_GET_PRIVATE_KEY			 112
#define STORE_F_STORE_GET_PUBLIC_KEY			 113
#define STORE_F_STORE_LIST_CERTIFICATE_END		 114
#define STORE_F_STORE_LIST_CERTIFICATE_ENDP		 153
#define STORE_F_STORE_LIST_CERTIFICATE_NEXT		 115
#define STORE_F_STORE_LIST_CERTIFICATE_START		 116
#define STORE_F_STORE_LIST_CRL_END			 117
#define STORE_F_STORE_LIST_CRL_ENDP			 154
#define STORE_F_STORE_LIST_CRL_NEXT			 118
#define STORE_F_STORE_LIST_CRL_START			 119
#define STORE_F_STORE_LIST_PRIVATE_KEY_END		 120
#define STORE_F_STORE_LIST_PRIVATE_KEY_ENDP		 155
#define STORE_F_STORE_LIST_PRIVATE_KEY_NEXT		 121
#define STORE_F_STORE_LIST_PRIVATE_KEY_START		 122
#define STORE_F_STORE_LIST_PUBLIC_KEY_END		 123
#define STORE_F_STORE_LIST_PUBLIC_KEY_ENDP		 156
#define STORE_F_STORE_LIST_PUBLIC_KEY_NEXT		 124
#define STORE_F_STORE_LIST_PUBLIC_KEY_START		 125
#define STORE_F_STORE_MODIFY_ARBITRARY			 162
#define STORE_F_STORE_MODIFY_CERTIFICATE		 163
#define STORE_F_STORE_MODIFY_CRL			 164
#define STORE_F_STORE_MODIFY_NUMBER			 165
#define STORE_F_STORE_MODIFY_PRIVATE_KEY		 166
#define STORE_F_STORE_MODIFY_PUBLIC_KEY			 167
#define STORE_F_STORE_NEW_ENGINE			 133
#define STORE_F_STORE_NEW_METHOD			 132
#define STORE_F_STORE_PARSE_ATTRS_END			 151
#define STORE_F_STORE_PARSE_ATTRS_ENDP			 172
#define STORE_F_STORE_PARSE_ATTRS_NEXT			 152
#define STORE_F_STORE_PARSE_ATTRS_START			 171
#define STORE_F_STORE_REVOKE_CERTIFICATE		 129
#define STORE_F_STORE_REVOKE_PRIVATE_KEY		 130
#define STORE_F_STORE_REVOKE_PUBLIC_KEY			 131
#define STORE_F_STORE_STORE_ARBITRARY			 157
#define STORE_F_STORE_STORE_CERTIFICATE			 100
#define STORE_F_STORE_STORE_CRL				 101
#define STORE_F_STORE_STORE_NUMBER			 126
#define STORE_F_STORE_STORE_PRIVATE_KEY			 127
#define STORE_F_STORE_STORE_PUBLIC_KEY			 128

/* Reason codes. */
#define STORE_R_ALREADY_HAS_A_VALUE			 127
#define STORE_R_FAILED_DELETING_ARBITRARY		 132
#define STORE_R_FAILED_DELETING_CERTIFICATE		 100
#define STORE_R_FAILED_DELETING_KEY			 101
#define STORE_R_FAILED_DELETING_NUMBER			 102
#define STORE_R_FAILED_GENERATING_CRL			 103
#define STORE_R_FAILED_GENERATING_KEY			 104
#define STORE_R_FAILED_GETTING_ARBITRARY		 133
#define STORE_R_FAILED_GETTING_CERTIFICATE		 105
#define STORE_R_FAILED_GETTING_KEY			 106
#define STORE_R_FAILED_GETTING_NUMBER			 107
#define STORE_R_FAILED_LISTING_CERTIFICATES		 108
#define STORE_R_FAILED_LISTING_KEYS			 109
#define STORE_R_FAILED_MODIFYING_ARBITRARY		 138
#define STORE_R_FAILED_MODIFYING_CERTIFICATE		 139
#define STORE_R_FAILED_MODIFYING_CRL			 140
#define STORE_R_FAILED_MODIFYING_NUMBER			 141
#define STORE_R_FAILED_MODIFYING_PRIVATE_KEY		 142
#define STORE_R_FAILED_MODIFYING_PUBLIC_KEY		 143
#define STORE_R_FAILED_REVOKING_CERTIFICATE		 110
#define STORE_R_FAILED_REVOKING_KEY			 111
#define STORE_R_FAILED_STORING_ARBITRARY		 134
#define STORE_R_FAILED_STORING_CERTIFICATE		 112
#define STORE_R_FAILED_STORING_KEY			 113
#define STORE_R_FAILED_STORING_NUMBER			 114
#define STORE_R_NOT_IMPLEMENTED				 128
#define STORE_R_NO_CONTROL_FUNCTION			 144
#define STORE_R_NO_DELETE_ARBITRARY_FUNCTION		 135
#define STORE_R_NO_DELETE_NUMBER_FUNCTION		 115
#define STORE_R_NO_DELETE_OBJECT_FUNCTION		 116
#define STORE_R_NO_GENERATE_CRL_FUNCTION		 117
#define STORE_R_NO_GENERATE_OBJECT_FUNCTION		 118
#define STORE_R_NO_GET_OBJECT_ARBITRARY_FUNCTION	 136
#define STORE_R_NO_GET_OBJECT_FUNCTION			 119
#define STORE_R_NO_GET_OBJECT_NUMBER_FUNCTION		 120
#define STORE_R_NO_LIST_OBJECT_ENDP_FUNCTION		 131
#define STORE_R_NO_LIST_OBJECT_END_FUNCTION		 121
#define STORE_R_NO_LIST_OBJECT_NEXT_FUNCTION		 122
#define STORE_R_NO_LIST_OBJECT_START_FUNCTION		 123
#define STORE_R_NO_MODIFY_OBJECT_FUNCTION		 145
#define STORE_R_NO_REVOKE_OBJECT_FUNCTION		 124
#define STORE_R_NO_STORE				 129
#define STORE_R_NO_STORE_OBJECT_ARBITRARY_FUNCTION	 137
#define STORE_R_NO_STORE_OBJECT_FUNCTION		 125
#define STORE_R_NO_STORE_OBJECT_NUMBER_FUNCTION		 126
#define STORE_R_NO_VALUE				 130

#ifdef  __cplusplus
}
#endif
#endif
