# Supplementary material for: An improved and efficient mutual authentication scheme for session initiation protocol
Source: PLoS One. 2019 Mar 28;14(3):e0213688. doi: 10.1371/journal.pone.0213688 (PMC6438602; doi:10.1371/journal.pone.0213688)
Supplement: S1 Code — The VS code for analyzing the performance of the Zhang’s scheme. (ZIP) [file pone.0213688.s005.zip › Zhang's scheme/PerfComp/openssl/symhacks.h]

/* ====================================================================
 * Copyright (c) 1999 The OpenSSL Project.  All rights reserved.
 *
 * Redistribution and use in source and binary forms, with or without
 * modification, are permitted provided that the following conditions
 * are met:
 *
 * 1. Redistributions of source code must retain the above copyright
 *    notice, this list of conditions and the following disclaimer. 
 *
 * 2. Redistributions in binary form must reproduce the above copyright
 *    notice, this list of conditions and the following disclaimer in
 *    the documentation and/or other materials provided with the
 *    distribution.
 *
 * 3. All advertising materials mentioning features or use of this
 *    software must display the following acknowledgment:
 *    "This product includes software developed by the OpenSSL Project
 *    for use in the OpenSSL Toolkit. (http://www.openssl.org/)"
 *
 * 4. The names "OpenSSL Toolkit" and "OpenSSL Project" must not be used to
 *    endorse or promote products derived from this software without
 *    prior written permission. For written permission, please contact
 *    openssl-core@openssl.org.
 *
 * 5. Products derived from this software may not be called "OpenSSL"
 *    nor may "OpenSSL" appear in their names without prior written
 *    permission of the OpenSSL Project.
 *
 * 6. Redistributions of any form whatsoever must retain the following
 *    acknowledgment:
 *    "This product includes software developed by the OpenSSL Project
 *    for use in the OpenSSL Toolkit (http://www.openssl.org/)"
 *
 * THIS SOFTWARE IS PROVIDED BY THE OpenSSL PROJECT ``AS IS'' AND ANY
 * EXPRESSED OR IMPLIED WARRANTIES, INCLUDING, BUT NOT LIMITED TO, THE
 * IMPLIED WARRANTIES OF MERCHANTABILITY AND FITNESS FOR A PARTICULAR
 * PURPOSE ARE DISCLAIMED.  IN NO EVENT SHALL THE OpenSSL PROJECT OR
 * ITS CONTRIBUTORS BE LIABLE FOR ANY DIRECT, INDIRECT, INCIDENTAL,
 * SPECIAL, EXEMPLARY, OR CONSEQUENTIAL DAMAGES (INCLUDING, BUT
 * NOT LIMITED TO, PROCUREMENT OF SUBSTITUTE GOODS OR SERVICES;
 * LOSS OF USE, DATA, OR PROFITS; OR BUSINESS INTERRUPTION)
 * HOWEVER CAUSED AND ON ANY THEORY OF LIABILITY, WHETHER IN CONTRACT,
 * STRICT LIABILITY, OR TORT (INCLUDING NEGLIGENCE OR OTHERWISE)
 * ARISING IN ANY WAY OUT OF THE USE OF THIS SOFTWARE, EVEN IF ADVISED
 * OF THE POSSIBILITY OF SUCH DAMAGE.
 * ====================================================================
 *
 * This product includes cryptographic software written by Eric Young
 * (eay@cryptsoft.com).  This product includes software written by Tim
 * Hudson (tjh@cryptsoft.com).
 *
 */

#ifndef HEADER_SYMHACKS_H
#define HEADER_SYMHACKS_H

#include "openssl/e_os2.h"

/* Hacks to solve the problem with linkers incapable of handling very long
   symbol names.  In the case of VMS, the limit is 31 characters on VMS for
   VAX. */
/* Note that this affects util/libeay.num and util/ssleay.num...  you may
   change those manually, but that's not recommended, as those files are
   controlled centrally and updated on Unix, and the central definition
   may disagree with yours, which in turn may come with shareable library
   incompatibilities. */
#ifdef OPENSSL_SYS_VMS

/* Hack a long name in crypto/cryptlib.c */
#undef int_CRYPTO_set_do_dynlock_callback
#define int_CRYPTO_set_do_dynlock_callback	int_CRYPTO_set_do_dynlock_cb

/* Hack a long name in crypto/ex_data.c */
#undef CRYPTO_get_ex_data_implementation
#define CRYPTO_get_ex_data_implementation	CRYPTO_get_ex_data_impl
#undef CRYPTO_set_ex_data_implementation
#define CRYPTO_set_ex_data_implementation	CRYPTO_set_ex_data_impl

/* Hack a long name in crypto/asn1/a_mbstr.c */
#undef ASN1_STRING_set_default_mask_asc
#define ASN1_STRING_set_default_mask_asc	ASN1_STRING_set_def_mask_asc

#if 0 /* No longer needed, since safestack macro magic does the job */
/* Hack the names created with DECLARE_ASN1_SET_OF(PKCS7_SIGNER_INFO) */
#undef i2d_ASN1_SET_OF_PKCS7_SIGNER_INFO
#define i2d_ASN1_SET_OF_PKCS7_SIGNER_INFO	i2d_ASN1_SET_OF_PKCS7_SIGINF
#undef d2i_ASN1_SET_OF_PKCS7_SIGNER_INFO
#define d2i_ASN1_SET_OF_PKCS7_SIGNER_INFO	d2i_ASN1_SET_OF_PKCS7_SIGINF
#endif

#if 0 /* No longer needed, since safestack macro magic does the job */
/* Hack the names created with DECLARE_ASN1_SET_OF(PKCS7_RECIP_INFO) */
#undef i2d_ASN1_SET_OF_PKCS7_RECIP_INFO
#define i2d_ASN1_SET_OF_PKCS7_RECIP_INFO	i2d_ASN1_SET_OF_PKCS7_RECINF
#undef d2i_ASN1_SET_OF_PKCS7_RECIP_INFO
#define d2i_ASN1_SET_OF_PKCS7_RECIP_INFO	d2i_ASN1_SET_OF_PKCS7_RECINF
#endif

#if 0 /* No longer needed, since safestack macro magic does the job */
/* Hack the names created with DECLARE_ASN1_SET_OF(ACCESS_DESCRIPTION) */
#undef i2d_ASN1_SET_OF_ACCESS_DESCRIPTION
#define i2d_ASN1_SET_OF_ACCESS_DESCRIPTION	i2d_ASN1_SET_OF_ACC_DESC
#undef d2i_ASN1_SET_OF_ACCESS_DESCRIPTION
#define d2i_ASN1_SET_OF_ACCESS_DESCRIPTION	d2i_ASN1_SET_OF_ACC_DESC
#endif

/* Hack the names created with DECLARE_PEM_rw(NETSCAPE_CERT_SEQUENCE) */
#undef PEM_read_NETSCAPE_CERT_SEQUENCE
#define PEM_read_NETSCAPE_CERT_SEQUENCE		PEM_read_NS_CERT_SEQ
#undef PEM_write_NETSCAPE_CERT_SEQUENCE
#define PEM_write_NETSCAPE_CERT_SEQUENCE	PEM_write_NS_CERT_SEQ
#undef PEM_read_bio_NETSCAPE_CERT_SEQUENCE
#define PEM_read_bio_NETSCAPE_CERT_SEQUENCE	PEM_read_bio_NS_CERT_SEQ
#undef PEM_write_bio_NETSCAPE_CERT_SEQUENCE
#define PEM_write_bio_NETSCAPE_CERT_SEQUENCE	PEM_write_bio_NS_CERT_SEQ
#undef PEM_write_cb_bio_NETSCAPE_CERT_SEQUENCE
#define PEM_write_cb_bio_NETSCAPE_CERT_SEQUENCE	PEM_write_cb_bio_NS_CERT_SEQ

/* Hack the names created with DECLARE_PEM_rw(PKCS8_PRIV_KEY_INFO) */
#undef PEM_read_PKCS8_PRIV_KEY_INFO
#define PEM_read_PKCS8_PRIV_KEY_INFO		PEM_read_P8_PRIV_KEY_INFO
#undef PEM_write_PKCS8_PRIV_KEY_INFO
#define PEM_write_PKCS8_PRIV_KEY_INFO		PEM_write_P8_PRIV_KEY_INFO
#undef PEM_read_bio_PKCS8_PRIV_KEY_INFO
#define PEM_read_bio_PKCS8_PRIV_KEY_INFO	PEM_read_bio_P8_PRIV_KEY_INFO
#undef PEM_write_bio_PKCS8_PRIV_KEY_INFO
#define PEM_write_bio_PKCS8_PRIV_KEY_INFO	PEM_write_bio_P8_PRIV_KEY_INFO
#undef PEM_write_cb_bio_PKCS8_PRIV_KEY_INFO
#define PEM_write_cb_bio_PKCS8_PRIV_KEY_INFO	PEM_wrt_cb_bio_P8_PRIV_KEY_INFO

/* Hack other PEM names */
#undef PEM_write_bio_PKCS8PrivateKey_nid
#define PEM_write_bio_PKCS8PrivateKey_nid	PEM_write_bio_PKCS8PrivKey_nid

/* Hack some long X509 names */
#undef X509_REVOKED_get_ext_by_critical
#define X509_REVOKED_get_ext_by_critical	X509_REVOKED_get_ext_by_critic
#undef X509_policy_tree_get0_user_policies
#define X509_policy_tree_get0_user_policies	X509_pcy_tree_get0_usr_policies
#undef X509_policy_node_get0_qualifiers
#define X509_policy_node_get0_qualifiers	X509_pcy_node_get0_qualifiers
#undef X509_STORE_CTX_get_explicit_policy
#define X509_STORE_CTX_get_explicit_policy	X509_STORE_CTX_get_expl_policy
#undef X509_STORE_CTX_get0_current_issuer
#define X509_STORE_CTX_get0_current_issuer	X509_STORE_CTX_get0_cur_issuer

/* Hack some long CRYPTO names */
#undef CRYPTO_set_dynlock_destroy_callback
#define CRYPTO_set_dynlock_destroy_callback     CRYPTO_set_dynlock_destroy_cb
#undef CRYPTO_set_dynlock_create_callback
#define CRYPTO_set_dynlock_create_callback      CRYPTO_set_dynlock_create_cb
#undef CRYPTO_set_dynlock_lock_callback
#define CRYPTO_set_dynlock_lock_callback        CRYPTO_set_dynlock_lock_cb
#undef CRYPTO_get_dynlock_lock_callback
#define CRYPTO_get_dynlock_lock_callback        CRYPTO_get_dynlock_lock_cb
#undef CRYPTO_get_dynlock_destroy_callback
#define CRYPTO_get_dynlock_destroy_callback     CRYPTO_get_dynlock_destroy_cb
#undef CRYPTO_get_dynlock_create_callback
#define CRYPTO_get_dynlock_create_callback      CRYPTO_get_dynlock_create_cb
#undef CRYPTO_set_locked_mem_ex_functions
#define CRYPTO_set_locked_mem_ex_functions      CRYPTO_set_locked_mem_ex_funcs
#undef CRYPTO_get_locked_mem_ex_functions
#define CRYPTO_get_locked_mem_ex_functions      CRYPTO_get_locked_mem_ex_funcs

/* Hack some long SSL names */
#undef SSL_CTX_set_default_verify_paths
#define SSL_CTX_set_default_verify_paths        SSL_CTX_set_def_verify_paths
#undef SSL_get_ex_data_X509_STORE_CTX_idx
#define SSL_get_ex_data_X509_STORE_CTX_idx      SSL_get_ex_d_X509_STORE_CTX_idx
#undef SSL_add_file_cert_subjects_to_stack
#define SSL_add_file_cert_subjects_to_stack     SSL_add_file_cert_subjs_to_stk
#undef SSL_add_dir_cert_subjects_to_stack
#define SSL_add_dir_cert_subjects_to_stack      SSL_add_dir_cert_subjs_to_stk
#undef SSL_CTX_use_certificate_chain_file
#define SSL_CTX_use_certificate_chain_file      SSL_CTX_use_cert_chain_file
#undef SSL_CTX_set_cert_verify_callback
#define SSL_CTX_set_cert_verify_callback        SSL_CTX_set_cert_verify_cb
#undef SSL_CTX_set_default_passwd_cb_userdata
#define SSL_CTX_set_default_passwd_cb_userdata  SSL_CTX_set_def_passwd_cb_ud
#undef SSL_COMP_get_compression_methods
#define SSL_COMP_get_compression_methods	SSL_COMP_get_compress_methods

#undef ssl_add_clienthello_renegotiate_ext
#define ssl_add_clienthello_renegotiate_ext	ssl_add_clienthello_reneg_ext
#undef ssl_add_serverhello_renegotiate_ext
#define ssl_add_serverhello_renegotiate_ext	ssl_add_serverhello_reneg_ext
#undef ssl_parse_clienthello_renegotiate_ext
#define ssl_parse_clienthello_renegotiate_ext	ssl_parse_clienthello_reneg_ext
#undef ssl_parse_serverhello_renegotiate_ext
#define ssl_parse_serverhello_renegotiate_ext	ssl_parse_serverhello_reneg_ext

/* Hack some long ENGINE names */
#undef ENGINE_get_default_BN_mod_exp_crt
#define ENGINE_get_default_BN_mod_exp_crt	ENGINE_get_def_BN_mod_exp_crt
#undef ENGINE_set_default_BN_mod_exp_crt
#define ENGINE_set_default_BN_mod_exp_crt	ENGINE_set_def_BN_mod_exp_crt
#undef ENGINE_set_load_privkey_function
#define ENGINE_set_load_privkey_function        ENGINE_set_load_privkey_fn
#undef ENGINE_get_load_privkey_function
#define ENGINE_get_load_privkey_function        ENGINE_get_load_privkey_fn
#undef ENGINE_set_load_ssl_client_cert_function
#define ENGINE_set_load_ssl_client_cert_function \
						ENGINE_set_ld_ssl_clnt_cert_fn
#undef ENGINE_get_ssl_client_cert_function
#define ENGINE_get_ssl_client_cert_function	ENGINE_get_ssl_client_cert_fn

/* Hack some long OCSP names */
#undef OCSP_REQUEST_get_ext_by_critical
#define OCSP_REQUEST_get_ext_by_critical        OCSP_REQUEST_get_ext_by_crit
#undef OCSP_BASICRESP_get_ext_by_critical
#define OCSP_BASICRESP_get_ext_by_critical      OCSP_BASICRESP_get_ext_by_crit
#undef OCSP_SINGLERESP_get_ext_by_critical
#define OCSP_SINGLERESP_get_ext_by_critical     OCSP_SINGLERESP_get_ext_by_crit

/* Hack some long DES names */
#undef _ossl_old_des_ede3_cfb64_encrypt
#define _ossl_old_des_ede3_cfb64_encrypt	_ossl_odes_ede3_cfb64_encrypt
#undef _ossl_old_des_ede3_ofb64_encrypt
#define _ossl_old_des_ede3_ofb64_encrypt	_ossl_odes_ede3_ofb64_encrypt

/* Hack some long EVP names */
#undef OPENSSL_add_all_algorithms_noconf
#define OPENSSL_add_all_algorithms_noconf	OPENSSL_add_all_algo_noconf
#undef OPENSSL_add_all_algorithms_conf
#define OPENSSL_add_all_algorithms_conf		OPENSSL_add_all_algo_conf

/* Hack some long EC names */
#undef EC_GROUP_set_point_conversion_form
#define EC_GROUP_set_point_conversion_form	EC_GROUP_set_point_conv_form
#undef EC_GROUP_get_point_conversion_form
#define EC_GROUP_get_point_conversion_form	EC_GROUP_get_point_conv_form
#undef EC_GROUP_clear_free_all_extra_data
#define EC_GROUP_clear_free_all_extra_data	EC_GROUP_clr_free_all_xtra_data
#undef EC_POINT_set_Jprojective_coordinates_GFp
#define EC_POINT_set_Jprojective_coordinates_GFp \
                                                EC_POINT_set_Jproj_coords_GFp
#undef EC_POINT_get_Jprojective_coordinates_GFp
#define EC_POINT_get_Jprojective_coordinates_GFp \
                                                EC_POINT_get_Jproj_coords_GFp
#undef EC_POINT_set_affine_coordinates_GFp
#define EC_POINT_set_affine_coordinates_GFp     EC_POINT_set_affine_coords_GFp
#undef EC_POINT_get_affine_coordinates_GFp
#define EC_POINT_get_affine_coordinates_GFp     EC_POINT_get_affine_coords_GFp
#undef EC_POINT_set_compressed_coordinates_GFp
#define EC_POINT_set_compressed_coordinates_GFp EC_POINT_set_compr_coords_GFp
#undef EC_POINT_set_affine_coordinates_GF2m
#define EC_POINT_set_affine_coordinates_GF2m    EC_POINT_set_affine_coords_GF2m
#undef EC_POINT_get_affine_coordinates_GF2m
#define EC_POINT_get_affine_coordinates_GF2m    EC_POINT_get_affine_coords_GF2m
#undef EC_POINT_set_compressed_coordinates_GF2m
#define EC_POINT_set_compressed_coordinates_GF2m \
                                                EC_POINT_set_compr_coords_GF2m
#undef ec_GF2m_simple_group_clear_finish
#define ec_GF2m_simple_group_clear_finish        ec_GF2m_simple_grp_clr_finish
#undef ec_GF2m_simple_group_check_discriminant
#define ec_GF2m_simple_group_check_discriminant	ec_GF2m_simple_grp_chk_discrim
#undef ec_GF2m_simple_point_clear_finish
#define ec_GF2m_simple_point_clear_finish        ec_GF2m_simple_pt_clr_finish
#undef ec_GF2m_simple_point_set_to_infinity
#define ec_GF2m_simple_point_set_to_infinity     ec_GF2m_simple_pt_set_to_inf
#undef ec_GF2m_simple_points_make_affine
#define ec_GF2m_simple_points_make_affine        ec_GF2m_simple_pts_make_affine
#undef ec_GF2m_simple_point_set_affine_coordinates
#define ec_GF2m_simple_point_set_affine_coordinates \
                                                ec_GF2m_smp_pt_set_af_coords
#undef ec_GF2m_simple_point_get_affine_coordinates
#define ec_GF2m_simple_point_get_affine_coordinates \
                                                ec_GF2m_smp_pt_get_af_coords
#undef ec_GF2m_simple_set_compressed_coordinates
#define ec_GF2m_simple_set_compressed_coordinates \
                                                ec_GF2m_smp_set_compr_coords
#undef ec_GFp_simple_group_set_curve_GFp
#define ec_GFp_simple_group_set_curve_GFp       ec_GFp_simple_grp_set_curve_GFp
#undef ec_GFp_simple_group_get_curve_GFp
#define ec_GFp_simple_group_get_curve_GFp       ec_GFp_simple_grp_get_curve_GFp
#undef ec_GFp_simple_group_clear_finish
#define ec_GFp_simple_group_clear_finish        ec_GFp_simple_grp_clear_finish
#undef ec_GFp_simple_group_set_generator
#define ec_GFp_simple_group_set_generator       ec_GFp_simple_grp_set_generator
#undef ec_GFp_simple_group_get0_generator
#define ec_GFp_simple_group_get0_generator      ec_GFp_simple_grp_gt0_generator
#undef ec_GFp_simple_group_get_cofactor
#define ec_GFp_simple_group_get_cofactor        ec_GFp_simple_grp_get_cofactor
#undef ec_GFp_simple_point_clear_finish
#define ec_GFp_simple_point_clear_finish        ec_GFp_simple_pt_clear_finish
#undef ec_GFp_simple_point_set_to_infinity
#define ec_GFp_simple_point_set_to_infinity     ec_GFp_simple_pt_set_to_inf
#undef ec_GFp_simple_points_make_affine
#define ec_GFp_simple_points_make_affine        ec_GFp_simple_pts_make_affine
#undef ec_GFp_simple_group_get_curve_GFp
#define ec_GFp_simple_group_get_curve_GFp       ec_GFp_simple_grp_get_curve_GFp
#undef ec_GFp_simple_set_Jprojective_coordinates_GFp
#define ec_GFp_simple_set_Jprojective_coordinates_GFp \
                                                ec_GFp_smp_set_Jproj_coords_GFp
#undef ec_GFp_simple_get_Jprojective_coordinates_GFp
#define ec_GFp_simple_get_Jprojective_coordinates_GFp \
                                                ec_GFp_smp_get_Jproj_coords_GFp
#undef ec_GFp_simple_point_set_affine_coordinates_GFp
#define ec_GFp_simple_point_set_affine_coordinates_GFp \
                                                ec_GFp_smp_pt_set_af_coords_GFp
#undef ec_GFp_simple_point_get_affine_coordinates_GFp
#define ec_GFp_simple_point_get_affine_coordinates_GFp \
                                                ec_GFp_smp_pt_get_af_coords_GFp
#undef ec_GFp_simple_set_compressed_coordinates_GFp
#define ec_GFp_simple_set_compressed_coordinates_GFp \
                                                ec_GFp_smp_set_compr_coords_GFp
#undef ec_GFp_simple_point_set_affine_coordinates
#define ec_GFp_simple_point_set_affine_coordinates \
                                                ec_GFp_smp_pt_set_af_coords
#undef ec_GFp_simple_point_get_affine_coordinates
#define ec_GFp_simple_point_get_affine_coordinates \
                                                ec_GFp_smp_pt_get_af_coords
#undef ec_GFp_simple_set_compressed_coordinates
#define ec_GFp_simple_set_compressed_coordinates \
                                                ec_GFp_smp_set_compr_coords
#undef ec_GFp_simple_group_check_discriminant
#define ec_GFp_simple_group_check_discriminant	ec_GFp_simple_grp_chk_discrim

/* Hack som long STORE names */
#undef STORE_method_set_initialise_function
#define STORE_method_set_initialise_function	STORE_meth_set_initialise_fn
#undef STORE_method_set_cleanup_function
#define STORE_method_set_cleanup_function	STORE_meth_set_cleanup_fn
#undef STORE_method_set_generate_function
#define STORE_method_set_generate_function	STORE_meth_set_generate_fn
#undef STORE_method_set_modify_function
#define STORE_method_set_modify_function	STORE_meth_set_modify_fn
#undef STORE_method_set_revoke_function
#define STORE_method_set_revoke_function	STORE_meth_set_revoke_fn
#undef STORE_method_set_delete_function
#define STORE_method_set_delete_function	STORE_meth_set_delete_fn
#undef STORE_method_set_list_start_function
#define STORE_method_set_list_start_function	STORE_meth_set_list_start_fn
#undef STORE_method_set_list_next_function
#define STORE_method_set_list_next_function	STORE_meth_set_list_next_fn
#undef STORE_method_set_list_end_function
#define STORE_method_set_list_end_function	STORE_meth_set_list_end_fn
#undef STORE_method_set_update_store_function
#define STORE_method_set_update_store_function	STORE_meth_set_update_store_fn
#undef STORE_method_set_lock_store_function
#define STORE_method_set_lock_store_function	STORE_meth_set_lock_store_fn
#undef STORE_method_set_unlock_store_function
#define STORE_method_set_unlock_store_function	STORE_meth_set_unlock_store_fn
#undef STORE_method_get_initialise_function
#define STORE_method_get_initialise_function	STORE_meth_get_initialise_fn
#undef STORE_method_get_cleanup_function
#define STORE_method_get_cleanup_function	STORE_meth_get_cleanup_fn
#undef STORE_method_get_generate_function
#define STORE_method_get_generate_function	STORE_meth_get_generate_fn
#undef STORE_method_get_modify_function
#define STORE_method_get_modify_function	STORE_meth_get_modify_fn
#undef STORE_method_get_revoke_function
#define STORE_method_get_revoke_function	STORE_meth_get_revoke_fn
#undef STORE_method_get_delete_function
#define STORE_method_get_delete_function	STORE_meth_get_delete_fn
#undef STORE_method_get_list_start_function
#define STORE_method_get_list_start_function	STORE_meth_get_list_start_fn
#undef STORE_method_get_list_next_function
#define STORE_method_get_list_next_function	STORE_meth_get_list_next_fn
#undef STORE_method_get_list_end_function
#define STORE_method_get_list_end_function	STORE_meth_get_list_end_fn
#undef STORE_method_get_update_store_function
#define STORE_method_get_update_store_function	STORE_meth_get_update_store_fn
#undef STORE_method_get_lock_store_function
#define STORE_method_get_lock_store_function	STORE_meth_get_lock_store_fn
#undef STORE_method_get_unlock_store_function
#define STORE_method_get_unlock_store_function	STORE_meth_get_unlock_store_fn

/* Hack some long CMS names */
#undef CMS_RecipientInfo_ktri_get0_algs
#define CMS_RecipientInfo_ktri_get0_algs	CMS_RecipInfo_ktri_get0_algs
#undef CMS_RecipientInfo_ktri_get0_signer_id
#define CMS_RecipientInfo_ktri_get0_signer_id	CMS_RecipInfo_ktri_get0_sigr_id
#undef CMS_OtherRevocationInfoFormat_it
#define CMS_OtherRevocationInfoFormat_it	CMS_OtherRevocInfoFormat_it
#undef CMS_KeyAgreeRecipientIdentifier_it
#define CMS_KeyAgreeRecipientIdentifier_it	CMS_KeyAgreeRecipIdentifier_it
#undef CMS_OriginatorIdentifierOrKey_it
#define CMS_OriginatorIdentifierOrKey_it	CMS_OriginatorIdOrKey_it
#undef cms_SignerIdentifier_get0_signer_id
#define cms_SignerIdentifier_get0_signer_id	cms_SignerId_get0_signer_id

/* Hack some long DTLS1 names */
#undef dtls1_retransmit_buffered_messages
#define dtls1_retransmit_buffered_messages	dtls1_retransmit_buffered_msgs

#endif /* defined OPENSSL_SYS_VMS */


/* Case insensiteve linking causes problems.... */
#if defined(OPENSSL_SYS_WIN16) || defined(OPENSSL_SYS_VMS) || defined(OPENSSL_SYS_OS2)
#undef ERR_load_CRYPTO_strings
#define ERR_load_CRYPTO_strings			ERR_load_CRYPTOlib_strings
#undef OCSP_crlID_new
#define OCSP_crlID_new                          OCSP_crlID2_new

#undef d2i_ECPARAMETERS
#define d2i_ECPARAMETERS                        d2i_UC_ECPARAMETERS
#undef i2d_ECPARAMETERS
#define i2d_ECPARAMETERS                        i2d_UC_ECPARAMETERS
#undef d2i_ECPKPARAMETERS
#define d2i_ECPKPARAMETERS                      d2i_UC_ECPKPARAMETERS
#undef i2d_ECPKPARAMETERS
#define i2d_ECPKPARAMETERS                      i2d_UC_ECPKPARAMETERS

/* These functions do not seem to exist!  However, I'm paranoid...
   Original command in x509v3.h:
   These functions are being redefined in another directory,
   and clash when the linker is case-insensitive, so let's
   hide them a little, by giving them an extra 'o' at the
   beginning of the name... */
#undef X509v3_cleanup_extensions
#define X509v3_cleanup_extensions               oX509v3_cleanup_extensions
#undef X509v3_add_extension
#define X509v3_add_extension                    oX509v3_add_extension
#undef X509v3_add_netscape_extensions
#define X509v3_add_netscape_extensions          oX509v3_add_netscape_extensions
#undef X509v3_add_standard_extensions
#define X509v3_add_standard_extensions          oX509v3_add_standard_extensions


#endif


#endif /* ! defined HEADER_VMS_IDHACKS_H */
/* This one clashes with CMS_data_create */
#undef cms_Data_create
#define cms_Data_create				priv_cms_Data_create
