# Supplementary material for: An improved and efficient mutual authentication scheme for session initiation protocol
Source: PLoS One. 2019 Mar 28;14(3):e0213688. doi: 10.1371/journal.pone.0213688 (PMC6438602; doi:10.1371/journal.pone.0213688)
Supplement: S1 Code — The VS code for analyzing the performance of the Zhang’s scheme. (ZIP) [file pone.0213688.s005.zip › Zhang's scheme/PerfComp/openssl/tls1.h]

/* ssl/tls1.h */
/* Copyright (C) 1995-1998 Eric Young (eay@cryptsoft.com)
 * All rights reserved.
 *
 * This package is an SSL implementation written
 * by Eric Young (eay@cryptsoft.com).
 * The implementation was written so as to conform with Netscapes SSL.
 * 
 * This library is free for commercial and non-commercial use as long as
 * the following conditions are aheared to.  The following conditions
 * apply to all code found in this distribution, be it the RC4, RSA,
 * lhash, DES, etc., code; not just the SSL code.  The SSL documentation
 * included with this distribution is covered by the same copyright terms
 * except that the holder is Tim Hudson (tjh@cryptsoft.com).
 * 
 * Copyright remains Eric Young's, and as such any Copyright notices in
 * the code are not to be removed.
 * If this package is used in a product, Eric Young should be given attribution
 * as the author of the parts of the library used.
 * This can be in the form of a textual message at program startup or
 * in documentation (online or textual) provided with the package.
 * 
 * Redistribution and use in source and binary forms, with or without
 * modification, are permitted provided that the following conditions
 * are met:
 * 1. Redistributions of source code must retain the copyright
 *    notice, this list of conditions and the following disclaimer.
 * 2. Redistributions in binary form must reproduce the above copyright
 *    notice, this list of conditions and the following disclaimer in the
 *    documentation and/or other materials provided with the distribution.
 * 3. All advertising materials mentioning features or use of this software
 *    must display the following acknowledgement:
 *    "This product includes cryptographic software written by
 *     Eric Young (eay@cryptsoft.com)"
 *    The word 'cryptographic' can be left out if the rouines from the library
 *    being used are not cryptographic related :-).
 * 4. If you include any Windows specific code (or a derivative thereof) from 
 *    the apps directory (application code) you must include an acknowledgement:
 *    "This product includes software written by Tim Hudson (tjh@cryptsoft.com)"
 * 
 * THIS SOFTWARE IS PROVIDED BY ERIC YOUNG ``AS IS'' AND
 * ANY EXPRESS OR IMPLIED WARRANTIES, INCLUDING, BUT NOT LIMITED TO, THE
 * IMPLIED WARRANTIES OF MERCHANTABILITY AND FITNESS FOR A PARTICULAR PURPOSE
 * ARE DISCLAIMED.  IN NO EVENT SHALL THE AUTHOR OR CONTRIBUTORS BE LIABLE
 * FOR ANY DIRECT, INDIRECT, INCIDENTAL, SPECIAL, EXEMPLARY, OR CONSEQUENTIAL
 * DAMAGES (INCLUDING, BUT NOT LIMITED TO, PROCUREMENT OF SUBSTITUTE GOODS
 * OR SERVICES; LOSS OF USE, DATA, OR PROFITS; OR BUSINESS INTERRUPTION)
 * HOWEVER CAUSED AND ON ANY THEORY OF LIABILITY, WHETHER IN CONTRACT, STRICT
 * LIABILITY, OR TORT (INCLUDING NEGLIGENCE OR OTHERWISE) ARISING IN ANY WAY
 * OUT OF THE USE OF THIS SOFTWARE, EVEN IF ADVISED OF THE POSSIBILITY OF
 * SUCH DAMAGE.
 * 
 * The licence and distribution terms for any publically available version or
 * derivative of this code cannot be changed.  i.e. this code cannot simply be
 * copied and put under another distribution licence
 * [including the GNU Public Licence.]
 */
/* ====================================================================
 * Copyright 2002 Sun Microsystems, Inc. ALL RIGHTS RESERVED.
 *
 * Portions of the attached software ("Contribution") are developed by 
 * SUN MICROSYSTEMS, INC., and are contributed to the OpenSSL project.
 *
 * The Contribution is licensed pursuant to the OpenSSL open source
 * license provided above.
 *
 * ECC cipher suite support in OpenSSL originally written by
 * Vipul Gupta and Sumit Gupta of Sun Microsystems Laboratories.
 *
 */

#ifndef HEADER_TLS1_H 
#define HEADER_TLS1_H 

#include <openssl/buffer.h>

#ifdef  __cplusplus
extern "C" {
#endif

#define TLS1_ALLOW_EXPERIMENTAL_CIPHERSUITES	0

#define TLS1_VERSION			0x0301
#define TLS1_VERSION_MAJOR		0x03
#define TLS1_VERSION_MINOR		0x01

#define TLS1_AD_DECRYPTION_FAILED	21
#define TLS1_AD_RECORD_OVERFLOW		22
#define TLS1_AD_UNKNOWN_CA		48	/* fatal */
#define TLS1_AD_ACCESS_DENIED		49	/* fatal */
#define TLS1_AD_DECODE_ERROR		50	/* fatal */
#define TLS1_AD_DECRYPT_ERROR		51
#define TLS1_AD_EXPORT_RESTRICTION	60	/* fatal */
#define TLS1_AD_PROTOCOL_VERSION	70	/* fatal */
#define TLS1_AD_INSUFFICIENT_SECURITY	71	/* fatal */
#define TLS1_AD_INTERNAL_ERROR		80	/* fatal */
#define TLS1_AD_USER_CANCELLED		90
#define TLS1_AD_NO_RENEGOTIATION	100
/* codes 110-114 are from RFC3546 */
#define TLS1_AD_UNSUPPORTED_EXTENSION	110
#define TLS1_AD_CERTIFICATE_UNOBTAINABLE 111
#define TLS1_AD_UNRECOGNIZED_NAME 	112
#define TLS1_AD_BAD_CERTIFICATE_STATUS_RESPONSE 113
#define TLS1_AD_BAD_CERTIFICATE_HASH_VALUE 114
#define TLS1_AD_UNKNOWN_PSK_IDENTITY	115	/* fatal */

/* ExtensionType values from RFC 3546 */
#define TLSEXT_TYPE_server_name			0
#define TLSEXT_TYPE_max_fragment_length		1
#define TLSEXT_TYPE_client_certificate_url	2
#define TLSEXT_TYPE_trusted_ca_keys		3
#define TLSEXT_TYPE_truncated_hmac		4
#define TLSEXT_TYPE_status_request		5
#define TLSEXT_TYPE_elliptic_curves		10
#define TLSEXT_TYPE_ec_point_formats		11
#define TLSEXT_TYPE_session_ticket		35

/* Temporary extension type */
#define TLSEXT_TYPE_renegotiate                 0xff01

/* NameType value from RFC 3546 */
#define TLSEXT_NAMETYPE_host_name 0
/* status request value from RFC 3546 */
#define TLSEXT_STATUSTYPE_ocsp 1

#ifndef OPENSSL_NO_TLSEXT

#define TLSEXT_MAXLEN_host_name 255

const char *SSL_get_servername(const SSL *s, const int type) ;
int SSL_get_servername_type(const SSL *s) ;

#define SSL_set_tlsext_host_name(s,name) \
SSL_ctrl(s,SSL_CTRL_SET_TLSEXT_HOSTNAME,TLSEXT_NAMETYPE_host_name,(char *)name)

#define SSL_set_tlsext_debug_callback(ssl, cb) \
SSL_callback_ctrl(ssl,SSL_CTRL_SET_TLSEXT_DEBUG_CB,(void (*)(void))cb)

#define SSL_set_tlsext_debug_arg(ssl, arg) \
SSL_ctrl(ssl,SSL_CTRL_SET_TLSEXT_DEBUG_ARG,0, (void *)arg)

#define SSL_set_tlsext_status_type(ssl, type) \
SSL_ctrl(ssl,SSL_CTRL_SET_TLSEXT_STATUS_REQ_TYPE,type, NULL)

#define SSL_get_tlsext_status_exts(ssl, arg) \
SSL_ctrl(ssl,SSL_CTRL_GET_TLSEXT_STATUS_REQ_EXTS,0, (void *)arg)

#define SSL_set_tlsext_status_exts(ssl, arg) \
SSL_ctrl(ssl,SSL_CTRL_SET_TLSEXT_STATUS_REQ_EXTS,0, (void *)arg)

#define SSL_get_tlsext_status_ids(ssl, arg) \
SSL_ctrl(ssl,SSL_CTRL_GET_TLSEXT_STATUS_REQ_IDS,0, (void *)arg)

#define SSL_set_tlsext_status_ids(ssl, arg) \
SSL_ctrl(ssl,SSL_CTRL_SET_TLSEXT_STATUS_REQ_IDS,0, (void *)arg)

#define SSL_get_tlsext_status_ocsp_resp(ssl, arg) \
SSL_ctrl(ssl,SSL_CTRL_GET_TLSEXT_STATUS_REQ_OCSP_RESP,0, (void *)arg)

#define SSL_set_tlsext_status_ocsp_resp(ssl, arg, arglen) \
SSL_ctrl(ssl,SSL_CTRL_SET_TLSEXT_STATUS_REQ_OCSP_RESP,arglen, (void *)arg)

#define SSL_CTX_set_tlsext_servername_callback(ctx, cb) \
SSL_CTX_callback_ctrl(ctx,SSL_CTRL_SET_TLSEXT_SERVERNAME_CB,(void (*)(void))cb)

#define SSL_TLSEXT_ERR_OK 0
#define SSL_TLSEXT_ERR_ALERT_WARNING 1
#define SSL_TLSEXT_ERR_ALERT_FATAL 2
#define SSL_TLSEXT_ERR_NOACK 3

#define SSL_CTX_set_tlsext_servername_arg(ctx, arg) \
SSL_CTX_ctrl(ctx,SSL_CTRL_SET_TLSEXT_SERVERNAME_ARG,0, (void *)arg)

#define SSL_CTX_get_tlsext_ticket_keys(ctx, keys, keylen) \
	SSL_CTX_ctrl((ctx),SSL_CTRL_GET_TLSEXT_TICKET_KEYS,(keylen),(keys))
#define SSL_CTX_set_tlsext_ticket_keys(ctx, keys, keylen) \
	SSL_CTX_ctrl((ctx),SSL_CTRL_SET_TLSEXT_TICKET_KEYS,(keylen),(keys))

#define SSL_CTX_set_tlsext_status_cb(ssl, cb) \
SSL_CTX_callback_ctrl(ssl,SSL_CTRL_SET_TLSEXT_STATUS_REQ_CB,(void (*)(void))cb)

#define SSL_CTX_set_tlsext_status_arg(ssl, arg) \
SSL_CTX_ctrl(ssl,SSL_CTRL_SET_TLSEXT_STATUS_REQ_CB_ARG,0, (void *)arg)

#define SSL_CTX_set_tlsext_ticket_key_cb(ssl, cb) \
SSL_CTX_callback_ctrl(ssl,SSL_CTRL_SET_TLSEXT_TICKET_KEY_CB,(void (*)(void))cb)

#endif

/* Additional TLS ciphersuites from draft-ietf-tls-56-bit-ciphersuites-00.txt
 * (available if TLS1_ALLOW_EXPERIMENTAL_CIPHERSUITES is defined, see
 * s3_lib.c).  We actually treat them like SSL 3.0 ciphers, which we probably
 * shouldn't. */
#define TLS1_CK_RSA_EXPORT1024_WITH_RC4_56_MD5		0x03000060
#define TLS1_CK_RSA_EXPORT1024_WITH_RC2_CBC_56_MD5	0x03000061
#define TLS1_CK_RSA_EXPORT1024_WITH_DES_CBC_SHA		0x03000062
#define TLS1_CK_DHE_DSS_EXPORT1024_WITH_DES_CBC_SHA	0x03000063
#define TLS1_CK_RSA_EXPORT1024_WITH_RC4_56_SHA		0x03000064
#define TLS1_CK_DHE_DSS_EXPORT1024_WITH_RC4_56_SHA	0x03000065
#define TLS1_CK_DHE_DSS_WITH_RC4_128_SHA		0x03000066

/* AES ciphersuites from RFC3268 */

#define TLS1_CK_RSA_WITH_AES_128_SHA			0x0300002F
#define TLS1_CK_DH_DSS_WITH_AES_128_SHA			0x03000030
#define TLS1_CK_DH_RSA_WITH_AES_128_SHA			0x03000031
#define TLS1_CK_DHE_DSS_WITH_AES_128_SHA		0x03000032
#define TLS1_CK_DHE_RSA_WITH_AES_128_SHA		0x03000033
#define TLS1_CK_ADH_WITH_AES_128_SHA			0x03000034

#define TLS1_CK_RSA_WITH_AES_256_SHA			0x03000035
#define TLS1_CK_DH_DSS_WITH_AES_256_SHA			0x03000036
#define TLS1_CK_DH_RSA_WITH_AES_256_SHA			0x03000037
#define TLS1_CK_DHE_DSS_WITH_AES_256_SHA		0x03000038
#define TLS1_CK_DHE_RSA_WITH_AES_256_SHA		0x03000039
#define TLS1_CK_ADH_WITH_AES_256_SHA			0x0300003A

/* Camellia ciphersuites from RFC4132 */
#define TLS1_CK_RSA_WITH_CAMELLIA_128_CBC_SHA		0x03000041
#define TLS1_CK_DH_DSS_WITH_CAMELLIA_128_CBC_SHA	0x03000042
#define TLS1_CK_DH_RSA_WITH_CAMELLIA_128_CBC_SHA	0x03000043
#define TLS1_CK_DHE_DSS_WITH_CAMELLIA_128_CBC_SHA	0x03000044
#define TLS1_CK_DHE_RSA_WITH_CAMELLIA_128_CBC_SHA	0x03000045
#define TLS1_CK_ADH_WITH_CAMELLIA_128_CBC_SHA		0x03000046

#define TLS1_CK_RSA_WITH_CAMELLIA_256_CBC_SHA		0x03000084
#define TLS1_CK_DH_DSS_WITH_CAMELLIA_256_CBC_SHA	0x03000085
#define TLS1_CK_DH_RSA_WITH_CAMELLIA_256_CBC_SHA	0x03000086
#define TLS1_CK_DHE_DSS_WITH_CAMELLIA_256_CBC_SHA	0x03000087
#define TLS1_CK_DHE_RSA_WITH_CAMELLIA_256_CBC_SHA	0x03000088
#define TLS1_CK_ADH_WITH_CAMELLIA_256_CBC_SHA		0x03000089

/* SEED ciphersuites from RFC4162 */
#define TLS1_CK_RSA_WITH_SEED_SHA                       0x03000096
#define TLS1_CK_DH_DSS_WITH_SEED_SHA                    0x03000097
#define TLS1_CK_DH_RSA_WITH_SEED_SHA                    0x03000098
#define TLS1_CK_DHE_DSS_WITH_SEED_SHA                   0x03000099
#define TLS1_CK_DHE_RSA_WITH_SEED_SHA                   0x0300009A
#define TLS1_CK_ADH_WITH_SEED_SHA                	0x0300009B

/* ECC ciphersuites from draft-ietf-tls-ecc-12.txt with changes soon to be in draft 13 */
#define TLS1_CK_ECDH_ECDSA_WITH_NULL_SHA                0x0300C001
#define TLS1_CK_ECDH_ECDSA_WITH_RC4_128_SHA             0x0300C002
#define TLS1_CK_ECDH_ECDSA_WITH_DES_192_CBC3_SHA        0x0300C003
#define TLS1_CK_ECDH_ECDSA_WITH_AES_128_CBC_SHA         0x0300C004
#define TLS1_CK_ECDH_ECDSA_WITH_AES_256_CBC_SHA         0x0300C005

#define TLS1_CK_ECDHE_ECDSA_WITH_NULL_SHA               0x0300C006
#define TLS1_CK_ECDHE_ECDSA_WITH_RC4_128_SHA            0x0300C007
#define TLS1_CK_ECDHE_ECDSA_WITH_DES_192_CBC3_SHA       0x0300C008
#define TLS1_CK_ECDHE_ECDSA_WITH_AES_128_CBC_SHA        0x0300C009
#define TLS1_CK_ECDHE_ECDSA_WITH_AES_256_CBC_SHA        0x0300C00A

#define TLS1_CK_ECDH_RSA_WITH_NULL_SHA                  0x0300C00B
#define TLS1_CK_ECDH_RSA_WITH_RC4_128_SHA               0x0300C00C
#define TLS1_CK_ECDH_RSA_WITH_DES_192_CBC3_SHA          0x0300C00D
#define TLS1_CK_ECDH_RSA_WITH_AES_128_CBC_SHA           0x0300C00E
#define TLS1_CK_ECDH_RSA_WITH_AES_256_CBC_SHA           0x0300C00F

#define TLS1_CK_ECDHE_RSA_WITH_NULL_SHA                 0x0300C010
#define TLS1_CK_ECDHE_RSA_WITH_RC4_128_SHA              0x0300C011
#define TLS1_CK_ECDHE_RSA_WITH_DES_192_CBC3_SHA         0x0300C012
#define TLS1_CK_ECDHE_RSA_WITH_AES_128_CBC_SHA          0x0300C013
#define TLS1_CK_ECDHE_RSA_WITH_AES_256_CBC_SHA          0x0300C014

#define TLS1_CK_ECDH_anon_WITH_NULL_SHA                 0x0300C015
#define TLS1_CK_ECDH_anon_WITH_RC4_128_SHA              0x0300C016
#define TLS1_CK_ECDH_anon_WITH_DES_192_CBC3_SHA         0x0300C017
#define TLS1_CK_ECDH_anon_WITH_AES_128_CBC_SHA          0x0300C018
#define TLS1_CK_ECDH_anon_WITH_AES_256_CBC_SHA          0x0300C019

/* XXX
 * Inconsistency alert:
 * The OpenSSL names of ciphers with ephemeral DH here include the string
 * "DHE", while elsewhere it has always been "EDH".
 * (The alias for the list of all such ciphers also is "EDH".)
 * The specifications speak of "EDH"; maybe we should allow both forms
 * for everything. */
#define TLS1_TXT_RSA_EXPORT1024_WITH_RC4_56_MD5		"EXP1024-RC4-MD5"
#define TLS1_TXT_RSA_EXPORT1024_WITH_RC2_CBC_56_MD5	"EXP1024-RC2-CBC-MD5"
#define TLS1_TXT_RSA_EXPORT1024_WITH_DES_CBC_SHA	"EXP1024-DES-CBC-SHA"
#define TLS1_TXT_DHE_DSS_EXPORT1024_WITH_DES_CBC_SHA	"EXP1024-DHE-DSS-DES-CBC-SHA"
#define TLS1_TXT_RSA_EXPORT1024_WITH_RC4_56_SHA		"EXP1024-RC4-SHA"
#define TLS1_TXT_DHE_DSS_EXPORT1024_WITH_RC4_56_SHA	"EXP1024-DHE-DSS-RC4-SHA"
#define TLS1_TXT_DHE_DSS_WITH_RC4_128_SHA		"DHE-DSS-RC4-SHA"

/* AES ciphersuites from RFC3268 */
#define TLS1_TXT_RSA_WITH_AES_128_SHA			"AES128-SHA"
#define TLS1_TXT_DH_DSS_WITH_AES_128_SHA		"DH-DSS-AES128-SHA"
#define TLS1_TXT_DH_RSA_WITH_AES_128_SHA		"DH-RSA-AES128-SHA"
#define TLS1_TXT_DHE_DSS_WITH_AES_128_SHA		"DHE-DSS-AES128-SHA"
#define TLS1_TXT_DHE_RSA_WITH_AES_128_SHA		"DHE-RSA-AES128-SHA"
#define TLS1_TXT_ADH_WITH_AES_128_SHA			"ADH-AES128-SHA"

#define TLS1_TXT_RSA_WITH_AES_256_SHA			"AES256-SHA"
#define TLS1_TXT_DH_DSS_WITH_AES_256_SHA		"DH-DSS-AES256-SHA"
#define TLS1_TXT_DH_RSA_WITH_AES_256_SHA		"DH-RSA-AES256-SHA"
#define TLS1_TXT_DHE_DSS_WITH_AES_256_SHA		"DHE-DSS-AES256-SHA"
#define TLS1_TXT_DHE_RSA_WITH_AES_256_SHA		"DHE-RSA-AES256-SHA"
#define TLS1_TXT_ADH_WITH_AES_256_SHA			"ADH-AES256-SHA"

/* ECC ciphersuites from draft-ietf-tls-ecc-01.txt (Mar 15, 2001) */
#define TLS1_TXT_ECDH_ECDSA_WITH_NULL_SHA               "ECDH-ECDSA-NULL-SHA"
#define TLS1_TXT_ECDH_ECDSA_WITH_RC4_128_SHA            "ECDH-ECDSA-RC4-SHA"
#define TLS1_TXT_ECDH_ECDSA_WITH_DES_192_CBC3_SHA       "ECDH-ECDSA-DES-CBC3-SHA"
#define TLS1_TXT_ECDH_ECDSA_WITH_AES_128_CBC_SHA        "ECDH-ECDSA-AES128-SHA"
#define TLS1_TXT_ECDH_ECDSA_WITH_AES_256_CBC_SHA        "ECDH-ECDSA-AES256-SHA"

#define TLS1_TXT_ECDHE_ECDSA_WITH_NULL_SHA              "ECDHE-ECDSA-NULL-SHA"
#define TLS1_TXT_ECDHE_ECDSA_WITH_RC4_128_SHA           "ECDHE-ECDSA-RC4-SHA"
#define TLS1_TXT_ECDHE_ECDSA_WITH_DES_192_CBC3_SHA      "ECDHE-ECDSA-DES-CBC3-SHA"
#define TLS1_TXT_ECDHE_ECDSA_WITH_AES_128_CBC_SHA       "ECDHE-ECDSA-AES128-SHA"
#define TLS1_TXT_ECDHE_ECDSA_WITH_AES_256_CBC_SHA       "ECDHE-ECDSA-AES256-SHA"

#define TLS1_TXT_ECDH_RSA_WITH_NULL_SHA                 "ECDH-RSA-NULL-SHA"
#define TLS1_TXT_ECDH_RSA_WITH_RC4_128_SHA              "ECDH-RSA-RC4-SHA"
#define TLS1_TXT_ECDH_RSA_WITH_DES_192_CBC3_SHA         "ECDH-RSA-DES-CBC3-SHA"
#define TLS1_TXT_ECDH_RSA_WITH_AES_128_CBC_SHA          "ECDH-RSA-AES128-SHA"
#define TLS1_TXT_ECDH_RSA_WITH_AES_256_CBC_SHA          "ECDH-RSA-AES256-SHA"

#define TLS1_TXT_ECDHE_RSA_WITH_NULL_SHA                "ECDHE-RSA-NULL-SHA"
#define TLS1_TXT_ECDHE_RSA_WITH_RC4_128_SHA             "ECDHE-RSA-RC4-SHA"
#define TLS1_TXT_ECDHE_RSA_WITH_DES_192_CBC3_SHA        "ECDHE-RSA-DES-CBC3-SHA"
#define TLS1_TXT_ECDHE_RSA_WITH_AES_128_CBC_SHA         "ECDHE-RSA-AES128-SHA"
#define TLS1_TXT_ECDHE_RSA_WITH_AES_256_CBC_SHA         "ECDHE-RSA-AES256-SHA"

#define TLS1_TXT_ECDH_anon_WITH_NULL_SHA                "AECDH-NULL-SHA"
#define TLS1_TXT_ECDH_anon_WITH_RC4_128_SHA             "AECDH-RC4-SHA"
#define TLS1_TXT_ECDH_anon_WITH_DES_192_CBC3_SHA        "AECDH-DES-CBC3-SHA"
#define TLS1_TXT_ECDH_anon_WITH_AES_128_CBC_SHA         "AECDH-AES128-SHA"
#define TLS1_TXT_ECDH_anon_WITH_AES_256_CBC_SHA         "AECDH-AES256-SHA"

/* Camellia ciphersuites from RFC4132 */
#define TLS1_TXT_RSA_WITH_CAMELLIA_128_CBC_SHA		"CAMELLIA128-SHA"
#define TLS1_TXT_DH_DSS_WITH_CAMELLIA_128_CBC_SHA	"DH-DSS-CAMELLIA128-SHA"
#define TLS1_TXT_DH_RSA_WITH_CAMELLIA_128_CBC_SHA	"DH-RSA-CAMELLIA128-SHA"
#define TLS1_TXT_DHE_DSS_WITH_CAMELLIA_128_CBC_SHA	"DHE-DSS-CAMELLIA128-SHA"
#define TLS1_TXT_DHE_RSA_WITH_CAMELLIA_128_CBC_SHA	"DHE-RSA-CAMELLIA128-SHA"
#define TLS1_TXT_ADH_WITH_CAMELLIA_128_CBC_SHA		"ADH-CAMELLIA128-SHA"

#define TLS1_TXT_RSA_WITH_CAMELLIA_256_CBC_SHA		"CAMELLIA256-SHA"
#define TLS1_TXT_DH_DSS_WITH_CAMELLIA_256_CBC_SHA	"DH-DSS-CAMELLIA256-SHA"
#define TLS1_TXT_DH_RSA_WITH_CAMELLIA_256_CBC_SHA	"DH-RSA-CAMELLIA256-SHA"
#define TLS1_TXT_DHE_DSS_WITH_CAMELLIA_256_CBC_SHA	"DHE-DSS-CAMELLIA256-SHA"
#define TLS1_TXT_DHE_RSA_WITH_CAMELLIA_256_CBC_SHA	"DHE-RSA-CAMELLIA256-SHA"
#define TLS1_TXT_ADH_WITH_CAMELLIA_256_CBC_SHA		"ADH-CAMELLIA256-SHA"

/* SEED ciphersuites from RFC4162 */
#define TLS1_TXT_RSA_WITH_SEED_SHA                      "SEED-SHA"
#define TLS1_TXT_DH_DSS_WITH_SEED_SHA                   "DH-DSS-SEED-SHA"
#define TLS1_TXT_DH_RSA_WITH_SEED_SHA                   "DH-RSA-SEED-SHA"
#define TLS1_TXT_DHE_DSS_WITH_SEED_SHA                  "DHE-DSS-SEED-SHA"
#define TLS1_TXT_DHE_RSA_WITH_SEED_SHA                  "DHE-RSA-SEED-SHA"
#define TLS1_TXT_ADH_WITH_SEED_SHA                      "ADH-SEED-SHA"

#define TLS_CT_RSA_SIGN			1
#define TLS_CT_DSS_SIGN			2
#define TLS_CT_RSA_FIXED_DH		3
#define TLS_CT_DSS_FIXED_DH		4
#define TLS_CT_ECDSA_SIGN		64
#define TLS_CT_RSA_FIXED_ECDH		65
#define TLS_CT_ECDSA_FIXED_ECDH 	66
#define TLS_CT_NUMBER			7

#define TLS1_FINISH_MAC_LENGTH		12

#define TLS_MD_MAX_CONST_SIZE			20
#define TLS_MD_CLIENT_FINISH_CONST		"client finished"
#define TLS_MD_CLIENT_FINISH_CONST_SIZE		15
#define TLS_MD_SERVER_FINISH_CONST		"server finished"
#define TLS_MD_SERVER_FINISH_CONST_SIZE		15
#define TLS_MD_SERVER_WRITE_KEY_CONST		"server write key"
#define TLS_MD_SERVER_WRITE_KEY_CONST_SIZE	16
#define TLS_MD_KEY_EXPANSION_CONST		"key expansion"
#define TLS_MD_KEY_EXPANSION_CONST_SIZE		13
#define TLS_MD_CLIENT_WRITE_KEY_CONST		"client write key"
#define TLS_MD_CLIENT_WRITE_KEY_CONST_SIZE	16
#define TLS_MD_SERVER_WRITE_KEY_CONST		"server write key"
#define TLS_MD_SERVER_WRITE_KEY_CONST_SIZE	16
#define TLS_MD_IV_BLOCK_CONST			"IV block"
#define TLS_MD_IV_BLOCK_CONST_SIZE		8
#define TLS_MD_MASTER_SECRET_CONST		"master secret"
#define TLS_MD_MASTER_SECRET_CONST_SIZE		13

#ifdef CHARSET_EBCDIC
#undef TLS_MD_CLIENT_FINISH_CONST
#define TLS_MD_CLIENT_FINISH_CONST    "\x63\x6c\x69\x65\x6e\x74\x20\x66\x69\x6e\x69\x73\x68\x65\x64"  /*client finished*/
#undef TLS_MD_SERVER_FINISH_CONST
#define TLS_MD_SERVER_FINISH_CONST    "\x73\x65\x72\x76\x65\x72\x20\x66\x69\x6e\x69\x73\x68\x65\x64"  /*server finished*/
#undef TLS_MD_SERVER_WRITE_KEY_CONST
#define TLS_MD_SERVER_WRITE_KEY_CONST "\x73\x65\x72\x76\x65\x72\x20\x77\x72\x69\x74\x65\x20\x6b\x65\x79"  /*server write key*/
#undef TLS_MD_KEY_EXPANSION_CONST
#define TLS_MD_KEY_EXPANSION_CONST    "\x6b\x65\x79\x20\x65\x78\x70\x61\x6e\x73\x69\x6f\x6e"  /*key expansion*/
#undef TLS_MD_CLIENT_WRITE_KEY_CONST
#define TLS_MD_CLIENT_WRITE_KEY_CONST "\x63\x6c\x69\x65\x6e\x74\x20\x77\x72\x69\x74\x65\x20\x6b\x65\x79"  /*client write key*/
#undef TLS_MD_SERVER_WRITE_KEY_CONST
#define TLS_MD_SERVER_WRITE_KEY_CONST "\x73\x65\x72\x76\x65\x72\x20\x77\x72\x69\x74\x65\x20\x6b\x65\x79"  /*server write key*/
#undef TLS_MD_IV_BLOCK_CONST
#define TLS_MD_IV_BLOCK_CONST         "\x49\x56\x20\x62\x6c\x6f\x63\x6b"  /*IV block*/
#undef TLS_MD_MASTER_SECRET_CONST
#define TLS_MD_MASTER_SECRET_CONST    "\x6d\x61\x73\x74\x65\x72\x20\x73\x65\x63\x72\x65\x74"  /*master secret*/
#endif

#ifdef  __cplusplus
}
#endif
#endif
