# Supplementary material for: An improved and efficient mutual authentication scheme for session initiation protocol
Source: PLoS One. 2019 Mar 28;14(3):e0213688. doi: 10.1371/journal.pone.0213688 (PMC6438602; doi:10.1371/journal.pone.0213688)
Supplement: S1 Code — The VS code for analyzing the performance of the Zhang’s scheme. (ZIP) [file pone.0213688.s005.zip › Zhang's scheme/PerfComp/openssl/txt_db.h]

/* crypto/txt_db/txt_db.h */
/* Copyright (C) 1995-1998 Eric Young (eay@cryptsoft.com)
 * All rights reserved.
 *
 * This package is an SSL implementation written
 * by Eric Young (eay@cryptsoft.com).
 * The implementation was written so as to conform with Netscapes SSL.
 * 
 * This library is free for commercial and non-commercial use as long as
 * the following conditions are aheared to.  The following conditions
 * apply to all code found in this distribution, be it the RC4, RSA,
 * lhash, DES, etc., code; not just the SSL code.  The SSL documentation
 * included with this distribution is covered by the same copyright terms
 * except that the holder is Tim Hudson (tjh@cryptsoft.com).
 * 
 * Copyright remains Eric Young's, and as such any Copyright notices in
 * the code are not to be removed.
 * If this package is used in a product, Eric Young should be given attribution
 * as the author of the parts of the library used.
 * This can be in the form of a textual message at program startup or
 * in documentation (online or textual) provided with the package.
 * 
 * Redistribution and use in source and binary forms, with or without
 * modification, are permitted provided that the following conditions
 * are met:
 * 1. Redistributions of source code must retain the copyright
 *    notice, this list of conditions and the following disclaimer.
 * 2. Redistributions in binary form must reproduce the above copyright
 *    notice, this list of conditions and the following disclaimer in the
 *    documentation and/or other materials provided with the distribution.
 * 3. All advertising materials mentioning features or use of this software
 *    must display the following acknowledgement:
 *    "This product includes cryptographic software written by
 *     Eric Young (eay@cryptsoft.com)"
 *    The word 'cryptographic' can be left out if the rouines from the library
 *    being used are not cryptographic related :-).
 * 4. If you include any Windows specific code (or a derivative thereof) from 
 *    the apps directory (application code) you must include an acknowledgement:
 *    "This product includes software written by Tim Hudson (tjh@cryptsoft.com)"
 * 
 * THIS SOFTWARE IS PROVIDED BY ERIC YOUNG ``AS IS'' AND
 * ANY EXPRESS OR IMPLIED WARRANTIES, INCLUDING, BUT NOT LIMITED TO, THE
 * IMPLIED WARRANTIES OF MERCHANTABILITY AND FITNESS FOR A PARTICULAR PURPOSE
 * ARE DISCLAIMED.  IN NO EVENT SHALL THE AUTHOR OR CONTRIBUTORS BE LIABLE
 * FOR ANY DIRECT, INDIRECT, INCIDENTAL, SPECIAL, EXEMPLARY, OR CONSEQUENTIAL
 * DAMAGES (INCLUDING, BUT NOT LIMITED TO, PROCUREMENT OF SUBSTITUTE GOODS
 * OR SERVICES; LOSS OF USE, DATA, OR PROFITS; OR BUSINESS INTERRUPTION)
 * HOWEVER CAUSED AND ON ANY THEORY OF LIABILITY, WHETHER IN CONTRACT, STRICT
 * LIABILITY, OR TORT (INCLUDING NEGLIGENCE OR OTHERWISE) ARISING IN ANY WAY
 * OUT OF THE USE OF THIS SOFTWARE, EVEN IF ADVISED OF THE POSSIBILITY OF
 * SUCH DAMAGE.
 * 
 * The licence and distribution terms for any publically available version or
 * derivative of this code cannot be changed.  i.e. this code cannot simply be
 * copied and put under another distribution licence
 * [including the GNU Public Licence.]
 */

#ifndef HEADER_TXT_DB_H
#define HEADER_TXT_DB_H

#include <openssl/opensslconf.h>
#ifndef OPENSSL_NO_BIO
#include <openssl/bio.h>
#endif
#include <openssl/stack.h>
#include <openssl/lhash.h>

#define DB_ERROR_OK			0
#define DB_ERROR_MALLOC			1
#define DB_ERROR_INDEX_CLASH    	2
#define DB_ERROR_INDEX_OUT_OF_RANGE	3
#define DB_ERROR_NO_INDEX		4
#define DB_ERROR_INSERT_INDEX_CLASH    	5

#ifdef  __cplusplus
extern "C" {
#endif

typedef struct txt_db_st
	{
	int num_fields;
	STACK /* char ** */ *data;
	LHASH **index;
	int (**qual)(char **);
	long error;
	long arg1;
	long arg2;
	char **arg_row;
	} TXT_DB;

#ifndef OPENSSL_NO_BIO
TXT_DB *TXT_DB_read(BIO *in, int num);
long TXT_DB_write(BIO *out, TXT_DB *db);
#else
TXT_DB *TXT_DB_read(char *in, int num);
long TXT_DB_write(char *out, TXT_DB *db);
#endif
int TXT_DB_create_index(TXT_DB *db,int field,int (*qual)(char **),
		LHASH_HASH_FN_TYPE hash, LHASH_COMP_FN_TYPE cmp);
void TXT_DB_free(TXT_DB *db);
char **TXT_DB_get_by_index(TXT_DB *db, int idx, char **value);
int TXT_DB_insert(TXT_DB *db,char **value);

#ifdef  __cplusplus
}
#endif

#endif
