# Supplementary material for: An improved and efficient mutual authentication scheme for session initiation protocol
Source: PLoS One. 2019 Mar 28;14(3):e0213688. doi: 10.1371/journal.pone.0213688 (PMC6438602; doi:10.1371/journal.pone.0213688)
Supplement: S1 Code — The VS code for analyzing the performance of the Zhang’s scheme. (ZIP) [file pone.0213688.s005.zip › Zhang's scheme/PerfComp/openssl/x509_vfy.h]

/* crypto/x509/x509_vfy.h */
/* Copyright (C) 1995-1998 Eric Young (eay@cryptsoft.com)
 * All rights reserved.
 *
 * This package is an SSL implementation written
 * by Eric Young (eay@cryptsoft.com).
 * The implementation was written so as to conform with Netscapes SSL.
 * 
 * This library is free for commercial and non-commercial use as long as
 * the following conditions are aheared to.  The following conditions
 * apply to all code found in this distribution, be it the RC4, RSA,
 * lhash, DES, etc., code; not just the SSL code.  The SSL documentation
 * included with this distribution is covered by the same copyright terms
 * except that the holder is Tim Hudson (tjh@cryptsoft.com).
 * 
 * Copyright remains Eric Young's, and as such any Copyright notices in
 * the code are not to be removed.
 * If this package is used in a product, Eric Young should be given attribution
 * as the author of the parts of the library used.
 * This can be in the form of a textual message at program startup or
 * in documentation (online or textual) provided with the package.
 * 
 * Redistribution and use in source and binary forms, with or without
 * modification, are permitted provided that the following conditions
 * are met:
 * 1. Redistributions of source code must retain the copyright
 *    notice, this list of conditions and the following disclaimer.
 * 2. Redistributions in binary form must reproduce the above copyright
 *    notice, this list of conditions and the following disclaimer in the
 *    documentation and/or other materials provided with the distribution.
 * 3. All advertising materials mentioning features or use of this software
 *    must display the following acknowledgement:
 *    "This product includes cryptographic software written by
 *     Eric Young (eay@cryptsoft.com)"
 *    The word 'cryptographic' can be left out if the rouines from the library
 *    being used are not cryptographic related :-).
 * 4. If you include any Windows specific code (or a derivative thereof) from 
 *    the apps directory (application code) you must include an acknowledgement:
 *    "This product includes software written by Tim Hudson (tjh@cryptsoft.com)"
 * 
 * THIS SOFTWARE IS PROVIDED BY ERIC YOUNG ``AS IS'' AND
 * ANY EXPRESS OR IMPLIED WARRANTIES, INCLUDING, BUT NOT LIMITED TO, THE
 * IMPLIED WARRANTIES OF MERCHANTABILITY AND FITNESS FOR A PARTICULAR PURPOSE
 * ARE DISCLAIMED.  IN NO EVENT SHALL THE AUTHOR OR CONTRIBUTORS BE LIABLE
 * FOR ANY DIRECT, INDIRECT, INCIDENTAL, SPECIAL, EXEMPLARY, OR CONSEQUENTIAL
 * DAMAGES (INCLUDING, BUT NOT LIMITED TO, PROCUREMENT OF SUBSTITUTE GOODS
 * OR SERVICES; LOSS OF USE, DATA, OR PROFITS; OR BUSINESS INTERRUPTION)
 * HOWEVER CAUSED AND ON ANY THEORY OF LIABILITY, WHETHER IN CONTRACT, STRICT
 * LIABILITY, OR TORT (INCLUDING NEGLIGENCE OR OTHERWISE) ARISING IN ANY WAY
 * OUT OF THE USE OF THIS SOFTWARE, EVEN IF ADVISED OF THE POSSIBILITY OF
 * SUCH DAMAGE.
 * 
 * The licence and distribution terms for any publically available version or
 * derivative of this code cannot be changed.  i.e. this code cannot simply be
 * copied and put under another distribution licence
 * [including the GNU Public Licence.]
 */

#ifndef HEADER_X509_H
#include <openssl/x509.h>
/* openssl/x509.h ends up #include-ing this file at about the only
 * appropriate moment. */
#endif

#ifndef HEADER_X509_VFY_H
#define HEADER_X509_VFY_H

#include <openssl/opensslconf.h>
#ifndef OPENSSL_NO_LHASH
#include <openssl/lhash.h>
#endif
#include <openssl/bio.h>
#include <openssl/crypto.h>
#include <openssl/symhacks.h>

#ifdef  __cplusplus
extern "C" {
#endif

/* Outer object */
typedef struct x509_hash_dir_st
	{
	int num_dirs;
	char **dirs;
	int *dirs_type;
	int num_dirs_alloced;
	} X509_HASH_DIR_CTX;

typedef struct x509_file_st
	{
	int num_paths;	/* number of paths to files or directories */
	int num_alloced;
	char **paths;	/* the list of paths or directories */
	int *path_type;
	} X509_CERT_FILE_CTX;

/*******************************/
/*
SSL_CTX -> X509_STORE    
		-> X509_LOOKUP
			->X509_LOOKUP_METHOD
		-> X509_LOOKUP
			->X509_LOOKUP_METHOD
 
SSL	-> X509_STORE_CTX
		->X509_STORE    

The X509_STORE holds the tables etc for verification stuff.
A X509_STORE_CTX is used while validating a single certificate.
The X509_STORE has X509_LOOKUPs for looking up certs.
The X509_STORE then calls a function to actually verify the
certificate chain.
*/

#define X509_LU_RETRY		-1
#define X509_LU_FAIL		0
#define X509_LU_X509		1
#define X509_LU_CRL		2
#define X509_LU_PKEY		3

typedef struct x509_object_st
	{
	/* one of the above types */
	int type;
	union	{
		char *ptr;
		X509 *x509;
		X509_CRL *crl;
		EVP_PKEY *pkey;
		} data;
	} X509_OBJECT;

typedef struct x509_lookup_st X509_LOOKUP;

DECLARE_STACK_OF(X509_LOOKUP)
DECLARE_STACK_OF(X509_OBJECT)

/* This is a static that defines the function interface */
typedef struct x509_lookup_method_st
	{
	const char *name;
	int (*new_item)(X509_LOOKUP *ctx);
	void (*free)(X509_LOOKUP *ctx);
	int (*init)(X509_LOOKUP *ctx);
	int (*shutdown)(X509_LOOKUP *ctx);
	int (*ctrl)(X509_LOOKUP *ctx,int cmd,const char *argc,long argl,
			char **ret);
	int (*get_by_subject)(X509_LOOKUP *ctx,int type,X509_NAME *name,
			      X509_OBJECT *ret);
	int (*get_by_issuer_serial)(X509_LOOKUP *ctx,int type,X509_NAME *name,
				    ASN1_INTEGER *serial,X509_OBJECT *ret);
	int (*get_by_fingerprint)(X509_LOOKUP *ctx,int type,
				  unsigned char *bytes,int len,
				  X509_OBJECT *ret);
	int (*get_by_alias)(X509_LOOKUP *ctx,int type,char *str,int len,
			    X509_OBJECT *ret);
	} X509_LOOKUP_METHOD;

/* This structure hold all parameters associated with a verify operation
 * by including an X509_VERIFY_PARAM structure in related structures the
 * parameters used can be customized
 */

typedef struct X509_VERIFY_PARAM_st
	{
	char *name;
	time_t check_time;	/* Time to use */
	unsigned long inh_flags; /* Inheritance flags */
	unsigned long flags;	/* Various verify flags */
	int purpose;		/* purpose to check untrusted certificates */
	int trust;		/* trust setting to check */
	int depth;		/* Verify depth */
	STACK_OF(ASN1_OBJECT) *policies;	/* Permissible policies */
	} X509_VERIFY_PARAM;

DECLARE_STACK_OF(X509_VERIFY_PARAM)

/* This is used to hold everything.  It is used for all certificate
 * validation.  Once we have a certificate chain, the 'verify'
 * function is then called to actually check the cert chain. */
struct x509_store_st
	{
	/* The following is a cache of trusted certs */
	int cache; 	/* if true, stash any hits */
	STACK_OF(X509_OBJECT) *objs;	/* Cache of all objects */

	/* These are external lookup methods */
	STACK_OF(X509_LOOKUP) *get_cert_methods;

	X509_VERIFY_PARAM *param;

	/* Callbacks for various operations */
	int (*verify)(X509_STORE_CTX *ctx);	/* called to verify a certificate */
	int (*verify_cb)(int ok,X509_STORE_CTX *ctx);	/* error callback */
	int (*get_issuer)(X509 **issuer, X509_STORE_CTX *ctx, X509 *x);	/* get issuers cert from ctx */
	int (*check_issued)(X509_STORE_CTX *ctx, X509 *x, X509 *issuer); /* check issued */
	int (*check_revocation)(X509_STORE_CTX *ctx); /* Check revocation status of chain */
	int (*get_crl)(X509_STORE_CTX *ctx, X509_CRL **crl, X509 *x); /* retrieve CRL */
	int (*check_crl)(X509_STORE_CTX *ctx, X509_CRL *crl); /* Check CRL validity */
	int (*cert_crl)(X509_STORE_CTX *ctx, X509_CRL *crl, X509 *x); /* Check certificate against CRL */
	int (*cleanup)(X509_STORE_CTX *ctx);

	CRYPTO_EX_DATA ex_data;
	int references;
	} /* X509_STORE */;

int X509_STORE_set_depth(X509_STORE *store, int depth);

#define X509_STORE_set_verify_cb_func(ctx,func) ((ctx)->verify_cb=(func))
#define X509_STORE_set_verify_func(ctx,func)	((ctx)->verify=(func))

/* This is the functions plus an instance of the local variables. */
struct x509_lookup_st
	{
	int init;			/* have we been started */
	int skip;			/* don't use us. */
	X509_LOOKUP_METHOD *method;	/* the functions */
	char *method_data;		/* method data */

	X509_STORE *store_ctx;	/* who owns us */
	} /* X509_LOOKUP */;

/* This is a used when verifying cert chains.  Since the
 * gathering of the cert chain can take some time (and have to be
 * 'retried', this needs to be kept and passed around. */
struct x509_store_ctx_st      /* X509_STORE_CTX */
	{
	X509_STORE *ctx;
	int current_method;	/* used when looking up certs */

	/* The following are set by the caller */
	X509 *cert;		/* The cert to check */
	STACK_OF(X509) *untrusted;	/* chain of X509s - untrusted - passed in */
	STACK_OF(X509_CRL) *crls;	/* set of CRLs passed in */

	X509_VERIFY_PARAM *param;
	void *other_ctx;	/* Other info for use with get_issuer() */

	/* Callbacks for various operations */
	int (*verify)(X509_STORE_CTX *ctx);	/* called to verify a certificate */
	int (*verify_cb)(int ok,X509_STORE_CTX *ctx);		/* error callback */
	int (*get_issuer)(X509 **issuer, X509_STORE_CTX *ctx, X509 *x);	/* get issuers cert from ctx */
	int (*check_issued)(X509_STORE_CTX *ctx, X509 *x, X509 *issuer); /* check issued */
	int (*check_revocation)(X509_STORE_CTX *ctx); /* Check revocation status of chain */
	int (*get_crl)(X509_STORE_CTX *ctx, X509_CRL **crl, X509 *x); /* retrieve CRL */
	int (*check_crl)(X509_STORE_CTX *ctx, X509_CRL *crl); /* Check CRL validity */
	int (*cert_crl)(X509_STORE_CTX *ctx, X509_CRL *crl, X509 *x); /* Check certificate against CRL */
	int (*check_policy)(X509_STORE_CTX *ctx);
	int (*cleanup)(X509_STORE_CTX *ctx);

	/* The following is built up */
	int valid;		/* if 0, rebuild chain */
	int last_untrusted;	/* index of last untrusted cert */
	STACK_OF(X509) *chain; 		/* chain of X509s - built up and trusted */
	X509_POLICY_TREE *tree;	/* Valid policy tree */

	int explicit_policy;	/* Require explicit policy value */

	/* When something goes wrong, this is why */
	int error_depth;
	int error;
	X509 *current_cert;
	X509 *current_issuer;	/* cert currently being tested as valid issuer */
	X509_CRL *current_crl;	/* current CRL */

	CRYPTO_EX_DATA ex_data;
	} /* X509_STORE_CTX */;

void X509_STORE_CTX_set_depth(X509_STORE_CTX *ctx, int depth);

#define X509_STORE_CTX_set_app_data(ctx,data) \
	X509_STORE_CTX_set_ex_data(ctx,0,data)
#define X509_STORE_CTX_get_app_data(ctx) \
	X509_STORE_CTX_get_ex_data(ctx,0)

#define X509_L_FILE_LOAD	1
#define X509_L_ADD_DIR		2

#define X509_LOOKUP_load_file(x,name,type) \
		X509_LOOKUP_ctrl((x),X509_L_FILE_LOAD,(name),(long)(type),NULL)

#define X509_LOOKUP_add_dir(x,name,type) \
		X509_LOOKUP_ctrl((x),X509_L_ADD_DIR,(name),(long)(type),NULL)

#define		X509_V_OK					0
/* illegal error (for uninitialized values, to avoid X509_V_OK): 1 */

#define		X509_V_ERR_UNABLE_TO_GET_ISSUER_CERT		2
#define		X509_V_ERR_UNABLE_TO_GET_CRL			3
#define		X509_V_ERR_UNABLE_TO_DECRYPT_CERT_SIGNATURE	4
#define		X509_V_ERR_UNABLE_TO_DECRYPT_CRL_SIGNATURE	5
#define		X509_V_ERR_UNABLE_TO_DECODE_ISSUER_PUBLIC_KEY	6
#define		X509_V_ERR_CERT_SIGNATURE_FAILURE		7
#define		X509_V_ERR_CRL_SIGNATURE_FAILURE		8
#define		X509_V_ERR_CERT_NOT_YET_VALID			9
#define		X509_V_ERR_CERT_HAS_EXPIRED			10
#define		X509_V_ERR_CRL_NOT_YET_VALID			11
#define		X509_V_ERR_CRL_HAS_EXPIRED			12
#define		X509_V_ERR_ERROR_IN_CERT_NOT_BEFORE_FIELD	13
#define		X509_V_ERR_ERROR_IN_CERT_NOT_AFTER_FIELD	14
#define		X509_V_ERR_ERROR_IN_CRL_LAST_UPDATE_FIELD	15
#define		X509_V_ERR_ERROR_IN_CRL_NEXT_UPDATE_FIELD	16
#define		X509_V_ERR_OUT_OF_MEM				17
#define		X509_V_ERR_DEPTH_ZERO_SELF_SIGNED_CERT		18
#define		X509_V_ERR_SELF_SIGNED_CERT_IN_CHAIN		19
#define		X509_V_ERR_UNABLE_TO_GET_ISSUER_CERT_LOCALLY	20
#define		X509_V_ERR_UNABLE_TO_VERIFY_LEAF_SIGNATURE	21
#define		X509_V_ERR_CERT_CHAIN_TOO_LONG			22
#define		X509_V_ERR_CERT_REVOKED				23
#define		X509_V_ERR_INVALID_CA				24
#define		X509_V_ERR_PATH_LENGTH_EXCEEDED			25
#define		X509_V_ERR_INVALID_PURPOSE			26
#define		X509_V_ERR_CERT_UNTRUSTED			27
#define		X509_V_ERR_CERT_REJECTED			28
/* These are 'informational' when looking for issuer cert */
#define		X509_V_ERR_SUBJECT_ISSUER_MISMATCH		29
#define		X509_V_ERR_AKID_SKID_MISMATCH			30
#define		X509_V_ERR_AKID_ISSUER_SERIAL_MISMATCH		31
#define		X509_V_ERR_KEYUSAGE_NO_CERTSIGN			32

#define		X509_V_ERR_UNABLE_TO_GET_CRL_ISSUER		33
#define		X509_V_ERR_UNHANDLED_CRITICAL_EXTENSION		34
#define		X509_V_ERR_KEYUSAGE_NO_CRL_SIGN			35
#define		X509_V_ERR_UNHANDLED_CRITICAL_CRL_EXTENSION	36
#define		X509_V_ERR_INVALID_NON_CA			37
#define		X509_V_ERR_PROXY_PATH_LENGTH_EXCEEDED		38
#define		X509_V_ERR_KEYUSAGE_NO_DIGITAL_SIGNATURE	39
#define		X509_V_ERR_PROXY_CERTIFICATES_NOT_ALLOWED	40

#define		X509_V_ERR_INVALID_EXTENSION			41
#define		X509_V_ERR_INVALID_POLICY_EXTENSION		42
#define		X509_V_ERR_NO_EXPLICIT_POLICY			43

#define		X509_V_ERR_UNNESTED_RESOURCE			44

/* The application is not happy */
#define		X509_V_ERR_APPLICATION_VERIFICATION		50

/* Certificate verify flags */

/* Send issuer+subject checks to verify_cb */
#define	X509_V_FLAG_CB_ISSUER_CHECK		0x1
/* Use check time instead of current time */
#define	X509_V_FLAG_USE_CHECK_TIME		0x2
/* Lookup CRLs */
#define	X509_V_FLAG_CRL_CHECK			0x4
/* Lookup CRLs for whole chain */
#define	X509_V_FLAG_CRL_CHECK_ALL		0x8
/* Ignore unhandled critical extensions */
#define	X509_V_FLAG_IGNORE_CRITICAL		0x10
/* Disable workarounds for broken certificates */
#define	X509_V_FLAG_X509_STRICT			0x20
/* Enable proxy certificate validation */
#define	X509_V_FLAG_ALLOW_PROXY_CERTS		0x40
/* Enable policy checking */
#define X509_V_FLAG_POLICY_CHECK		0x80
/* Policy variable require-explicit-policy */
#define X509_V_FLAG_EXPLICIT_POLICY		0x100
/* Policy variable inhibit-any-policy */
#define	X509_V_FLAG_INHIBIT_ANY			0x200
/* Policy variable inhibit-policy-mapping */
#define X509_V_FLAG_INHIBIT_MAP			0x400
/* Notify callback that policy is OK */
#define X509_V_FLAG_NOTIFY_POLICY		0x800

/* Check selfsigned CA signature */
#define X509_V_FLAG_CHECK_SS_SIGNATURE		0x4000

#define X509_VP_FLAG_DEFAULT			0x1
#define X509_VP_FLAG_OVERWRITE			0x2
#define X509_VP_FLAG_RESET_FLAGS		0x4
#define X509_VP_FLAG_LOCKED			0x8
#define X509_VP_FLAG_ONCE			0x10

/* Internal use: mask of policy related options */
#define X509_V_FLAG_POLICY_MASK (X509_V_FLAG_POLICY_CHECK \
				| X509_V_FLAG_EXPLICIT_POLICY \
				| X509_V_FLAG_INHIBIT_ANY \
				| X509_V_FLAG_INHIBIT_MAP)

int X509_OBJECT_idx_by_subject(STACK_OF(X509_OBJECT) *h, int type,
	     X509_NAME *name);
X509_OBJECT *X509_OBJECT_retrieve_by_subject(STACK_OF(X509_OBJECT) *h,int type,X509_NAME *name);
X509_OBJECT *X509_OBJECT_retrieve_match(STACK_OF(X509_OBJECT) *h, X509_OBJECT *x);
void X509_OBJECT_up_ref_count(X509_OBJECT *a);
void X509_OBJECT_free_contents(X509_OBJECT *a);
X509_STORE *X509_STORE_new(void );
void X509_STORE_free(X509_STORE *v);

int X509_STORE_set_flags(X509_STORE *ctx, unsigned long flags);
int X509_STORE_set_purpose(X509_STORE *ctx, int purpose);
int X509_STORE_set_trust(X509_STORE *ctx, int trust);
int X509_STORE_set1_param(X509_STORE *ctx, X509_VERIFY_PARAM *pm);

X509_STORE_CTX *X509_STORE_CTX_new(void);

int X509_STORE_CTX_get1_issuer(X509 **issuer, X509_STORE_CTX *ctx, X509 *x);

void X509_STORE_CTX_free(X509_STORE_CTX *ctx);
int X509_STORE_CTX_init(X509_STORE_CTX *ctx, X509_STORE *store,
			 X509 *x509, STACK_OF(X509) *chain);
void X509_STORE_CTX_trusted_stack(X509_STORE_CTX *ctx, STACK_OF(X509) *sk);
void X509_STORE_CTX_cleanup(X509_STORE_CTX *ctx);

X509_LOOKUP *X509_STORE_add_lookup(X509_STORE *v, X509_LOOKUP_METHOD *m);

X509_LOOKUP_METHOD *X509_LOOKUP_hash_dir(void);
X509_LOOKUP_METHOD *X509_LOOKUP_file(void);

int X509_STORE_add_cert(X509_STORE *ctx, X509 *x);
int X509_STORE_add_crl(X509_STORE *ctx, X509_CRL *x);

int X509_STORE_get_by_subject(X509_STORE_CTX *vs,int type,X509_NAME *name,
	X509_OBJECT *ret);

int X509_LOOKUP_ctrl(X509_LOOKUP *ctx, int cmd, const char *argc,
	long argl, char **ret);

#ifndef OPENSSL_NO_STDIO
int X509_load_cert_file(X509_LOOKUP *ctx, const char *file, int type);
int X509_load_crl_file(X509_LOOKUP *ctx, const char *file, int type);
int X509_load_cert_crl_file(X509_LOOKUP *ctx, const char *file, int type);
#endif


X509_LOOKUP *X509_LOOKUP_new(X509_LOOKUP_METHOD *method);
void X509_LOOKUP_free(X509_LOOKUP *ctx);
int X509_LOOKUP_init(X509_LOOKUP *ctx);
int X509_LOOKUP_by_subject(X509_LOOKUP *ctx, int type, X509_NAME *name,
	X509_OBJECT *ret);
int X509_LOOKUP_by_issuer_serial(X509_LOOKUP *ctx, int type, X509_NAME *name,
	ASN1_INTEGER *serial, X509_OBJECT *ret);
int X509_LOOKUP_by_fingerprint(X509_LOOKUP *ctx, int type,
	unsigned char *bytes, int len, X509_OBJECT *ret);
int X509_LOOKUP_by_alias(X509_LOOKUP *ctx, int type, char *str,
	int len, X509_OBJECT *ret);
int X509_LOOKUP_shutdown(X509_LOOKUP *ctx);

#ifndef OPENSSL_NO_STDIO
int	X509_STORE_load_locations (X509_STORE *ctx,
		const char *file, const char *dir);
int	X509_STORE_set_default_paths(X509_STORE *ctx);
#endif

int X509_STORE_CTX_get_ex_new_index(long argl, void *argp, CRYPTO_EX_new *new_func,
	CRYPTO_EX_dup *dup_func, CRYPTO_EX_free *free_func);
int	X509_STORE_CTX_set_ex_data(X509_STORE_CTX *ctx,int idx,void *data);
void *	X509_STORE_CTX_get_ex_data(X509_STORE_CTX *ctx,int idx);
int	X509_STORE_CTX_get_error(X509_STORE_CTX *ctx);
void	X509_STORE_CTX_set_error(X509_STORE_CTX *ctx,int s);
int	X509_STORE_CTX_get_error_depth(X509_STORE_CTX *ctx);
X509 *	X509_STORE_CTX_get_current_cert(X509_STORE_CTX *ctx);
STACK_OF(X509) *X509_STORE_CTX_get_chain(X509_STORE_CTX *ctx);
STACK_OF(X509) *X509_STORE_CTX_get1_chain(X509_STORE_CTX *ctx);
void	X509_STORE_CTX_set_cert(X509_STORE_CTX *c,X509 *x);
void	X509_STORE_CTX_set_chain(X509_STORE_CTX *c,STACK_OF(X509) *sk);
void	X509_STORE_CTX_set0_crls(X509_STORE_CTX *c,STACK_OF(X509_CRL) *sk);
int X509_STORE_CTX_set_purpose(X509_STORE_CTX *ctx, int purpose);
int X509_STORE_CTX_set_trust(X509_STORE_CTX *ctx, int trust);
int X509_STORE_CTX_purpose_inherit(X509_STORE_CTX *ctx, int def_purpose,
				int purpose, int trust);
void X509_STORE_CTX_set_flags(X509_STORE_CTX *ctx, unsigned long flags);
void X509_STORE_CTX_set_time(X509_STORE_CTX *ctx, unsigned long flags,
								time_t t);
void X509_STORE_CTX_set_verify_cb(X509_STORE_CTX *ctx,
				  int (*verify_cb)(int, X509_STORE_CTX *));
  
X509_POLICY_TREE *X509_STORE_CTX_get0_policy_tree(X509_STORE_CTX *ctx);
int X509_STORE_CTX_get_explicit_policy(X509_STORE_CTX *ctx);

X509_VERIFY_PARAM *X509_STORE_CTX_get0_param(X509_STORE_CTX *ctx);
void X509_STORE_CTX_set0_param(X509_STORE_CTX *ctx, X509_VERIFY_PARAM *param);
int X509_STORE_CTX_set_default(X509_STORE_CTX *ctx, const char *name);

/* X509_VERIFY_PARAM functions */

X509_VERIFY_PARAM *X509_VERIFY_PARAM_new(void);
void X509_VERIFY_PARAM_free(X509_VERIFY_PARAM *param);
int X509_VERIFY_PARAM_inherit(X509_VERIFY_PARAM *to,
						const X509_VERIFY_PARAM *from);
int X509_VERIFY_PARAM_set1(X509_VERIFY_PARAM *to, 
						const X509_VERIFY_PARAM *from);
int X509_VERIFY_PARAM_set1_name(X509_VERIFY_PARAM *param, const char *name);
int X509_VERIFY_PARAM_set_flags(X509_VERIFY_PARAM *param, unsigned long flags);
int X509_VERIFY_PARAM_clear_flags(X509_VERIFY_PARAM *param,
							unsigned long flags);
unsigned long X509_VERIFY_PARAM_get_flags(X509_VERIFY_PARAM *param);
int X509_VERIFY_PARAM_set_purpose(X509_VERIFY_PARAM *param, int purpose);
int X509_VERIFY_PARAM_set_trust(X509_VERIFY_PARAM *param, int trust);
void X509_VERIFY_PARAM_set_depth(X509_VERIFY_PARAM *param, int depth);
void X509_VERIFY_PARAM_set_time(X509_VERIFY_PARAM *param, time_t t);
int X509_VERIFY_PARAM_add0_policy(X509_VERIFY_PARAM *param,
						ASN1_OBJECT *policy);
int X509_VERIFY_PARAM_set1_policies(X509_VERIFY_PARAM *param, 
					STACK_OF(ASN1_OBJECT) *policies);
int X509_VERIFY_PARAM_get_depth(const X509_VERIFY_PARAM *param);

int X509_VERIFY_PARAM_add0_table(X509_VERIFY_PARAM *param);
const X509_VERIFY_PARAM *X509_VERIFY_PARAM_lookup(const char *name);
void X509_VERIFY_PARAM_table_cleanup(void);

int X509_policy_check(X509_POLICY_TREE **ptree, int *pexplicit_policy,
			STACK_OF(X509) *certs,
			STACK_OF(ASN1_OBJECT) *policy_oids,
			unsigned int flags);

void X509_policy_tree_free(X509_POLICY_TREE *tree);

int X509_policy_tree_level_count(const X509_POLICY_TREE *tree);
X509_POLICY_LEVEL *
	X509_policy_tree_get0_level(const X509_POLICY_TREE *tree, int i);

STACK_OF(X509_POLICY_NODE) *
	X509_policy_tree_get0_policies(const X509_POLICY_TREE *tree);

STACK_OF(X509_POLICY_NODE) *
	X509_policy_tree_get0_user_policies(const X509_POLICY_TREE *tree);

int X509_policy_level_node_count(X509_POLICY_LEVEL *level);

X509_POLICY_NODE *X509_policy_level_get0_node(X509_POLICY_LEVEL *level, int i);

const ASN1_OBJECT *X509_policy_node_get0_policy(const X509_POLICY_NODE *node);

STACK_OF(POLICYQUALINFO) *
	X509_policy_node_get0_qualifiers(const X509_POLICY_NODE *node);
const X509_POLICY_NODE *
	X509_policy_node_get0_parent(const X509_POLICY_NODE *node);

#ifdef  __cplusplus
}
#endif
#endif
