# Supplementary material for: An improved and efficient mutual authentication scheme for session initiation protocol
Source: PLoS One. 2019 Mar 28;14(3):e0213688. doi: 10.1371/journal.pone.0213688 (PMC6438602; doi:10.1371/journal.pone.0213688)
Supplement: S1 Code — The VS code for analyzing the performance of the Zhang’s scheme. (ZIP) [file pone.0213688.s005.zip › Zhang's scheme/PerfComp/PerfComp.c]

// PerfComp.cpp : ¶¨Òå¿ØÖÆÌ¨Ó¦ÓÃ³ÌÐòµÄÈë¿Úµã¡£
//

#include "stdafx.h"
#include "the scheme of zhang.h"
#include <time.h>
#include <windows.h>


int _tmain(int argc, _TCHAR* argv[])
{
	int i = 0;
	char* id = "user";
	char* pw = "passwd";
	char* pwnew = "newpasswd";

	unsigned char HId[HASH_LEN] = { 0 };
	unsigned char VR[HASH_LEN] = { 0 };
	unsigned char N[HASH_LEN] = { 0 };
	unsigned char R[HASH_LEN] = { 0 };

	clock_t registration_start = clock();
	for (i = 0; i < 100; i++)
	{
		registration(id, pw, HId, VR, N, R);
	}
	clock_t registration_end = clock();

	clock_t login_auth_start = clock();
	for (i = 0; i < 100; i++)
	{
		login_auth_phase(id, pw, HId, VR, N, R);
	}
	clock_t login_auth_end = clock();

	clock_t password_update_start = clock();
	for (i = 0; i < 100; i++)
	{
		password_update(id, pw, pwnew, R, VR, N);
	}
	clock_t password_update_end = clock();

	clock_t start = clock();
	for (i = 0; i < 100; i++)
	{
		registration(id, pw, HId, VR, N, R);
		login_auth_phase(id, pw, HId, VR, N, R);
		password_update(id, pw, pwnew, R, VR, N);
	}
	clock_t end = clock();
	
	printf("the registration running time is :%fs\n", (double)(registration_end - registration_start) /100/ (double)CLOCKS_PER_SEC);
	printf("the login_auth running time is :%fs\n", (double)(login_auth_end - login_auth_start) /100/ (double)CLOCKS_PER_SEC);
	printf("the password_update running time is :%fs\n", (double)(password_update_end - password_update_start) /100/ (double)CLOCKS_PER_SEC);
	printf("the overall running time is :%fs\n", (double)(end -start)/100/(double)CLOCKS_PER_SEC); 

	getchar();
	return 0;
}
