# Supplementary material for: An improved and efficient mutual authentication scheme for session initiation protocol
Source: PLoS One. 2019 Mar 28;14(3):e0213688. doi: 10.1371/journal.pone.0213688 (PMC6438602; doi:10.1371/journal.pone.0213688)
Supplement: S1 Code — The VS code for analyzing the performance of the Zhang’s scheme. (ZIP) [file pone.0213688.s005.zip › Zhang's scheme/PerfComp/PerfComp.vcproj]

<?xml version="1.0" encoding="gb2312"?>
<VisualStudioProject
	ProjectType="Visual C++"
	Version="9.00"
	Name="PerfComp"
	ProjectGUID="{D0DD6929-0AC8-4476-8362-F6F04875BFEE}"
	RootNamespace="PerfComp"
	Keyword="Win32Proj"
	TargetFrameworkVersion="196613"
	>
	<Platforms>
		<Platform
			Name="Win32"
		/>
	</Platforms>
	<ToolFiles>
	</ToolFiles>
	<Configurations>
		<Configuration
			Name="Debug|Win32"
			OutputDirectory="$(SolutionDir)$(ConfigurationName)"
			IntermediateDirectory="$(ConfigurationName)"
			ConfigurationType="1"
			CharacterSet="1"
			>
			<Tool
				Name="VCPreBuildEventTool"
			/>
			<Tool
				Name="VCCustomBuildTool"
			/>
			<Tool
				Name="VCXMLDataGeneratorTool"
			/>
			<Tool
				Name="VCWebServiceProxyGeneratorTool"
			/>
			<Tool
				Name="VCMIDLTool"
			/>
			<Tool
				Name="VCCLCompilerTool"
				Optimization="0"
				PreprocessorDefinitions="WIN32;_DEBUG;_CONSOLE"
				MinimalRebuild="true"
				BasicRuntimeChecks="3"
				RuntimeLibrary="3"
				UsePrecompiledHeader="0"
				WarningLevel="3"
				DebugInformationFormat="4"
			/>
			<Tool
				Name="VCManagedResourceCompilerTool"
			/>
			<Tool
				Name="VCResourceCompilerTool"
			/>
			<Tool
				Name="VCPreLinkEventTool"
			/>
			<Tool
				Name="VCLinkerTool"
				AdditionalDependencies="libeay32.lib"
				LinkIncremental="2"
				GenerateDebugInformation="true"
				SubSystem="1"
				TargetMachine="1"
			/>
			<Tool
				Name="VCALinkTool"
			/>
			<Tool
				Name="VCManifestTool"
			/>
			<Tool
				Name="VCXDCMakeTool"
			/>
			<Tool
				Name="VCBscMakeTool"
			/>
			<Tool
				Name="VCFxCopTool"
			/>
			<Tool
				Name="VCAppVerifierTool"
			/>
			<Tool
				Name="VCPostBuildEventTool"
			/>
		</Configuration>
		<Configuration
			Name="Release|Win32"
			OutputDirectory="$(SolutionDir)$(ConfigurationName)"
			IntermediateDirectory="$(ConfigurationName)"
			ConfigurationType="1"
			CharacterSet="1"
			WholeProgramOptimization="1"
			>
			<Tool
				Name="VCPreBuildEventTool"
			/>
			<Tool
				Name="VCCustomBuildTool"
			/>
			<Tool
				Name="VCXMLDataGeneratorTool"
			/>
			<Tool
				Name="VCWebServiceProxyGeneratorTool"
			/>
			<Tool
				Name="VCMIDLTool"
			/>
			<Tool
				Name="VCCLCompilerTool"
				Optimization="2"
				EnableIntrinsicFunctions="true"
				PreprocessorDefinitions="WIN32;NDEBUG;_CONSOLE"
				RuntimeLibrary="2"
				EnableFunctionLevelLinking="true"
				UsePrecompiledHeader="2"
				WarningLevel="3"
				DebugInformationFormat="3"
			/>
			<Tool
				Name="VCManagedResourceCompilerTool"
			/>
			<Tool
				Name="VCResourceCompilerTool"
			/>
			<Tool
				Name="VCPreLinkEventTool"
			/>
			<Tool
				Name="VCLinkerTool"
				LinkIncremental="1"
				GenerateDebugInformation="true"
				SubSystem="1"
				OptimizeReferences="2"
				EnableCOMDATFolding="2"
				TargetMachine="1"
			/>
			<Tool
				Name="VCALinkTool"
			/>
			<Tool
				Name="VCManifestTool"
			/>
			<Tool
				Name="VCXDCMakeTool"
			/>
			<Tool
				Name="VCBscMakeTool"
			/>
			<Tool
				Name="VCFxCopTool"
			/>
			<Tool
				Name="VCAppVerifierTool"
			/>
			<Tool
				Name="VCPostBuildEventTool"
			/>
		</Configuration>
	</Configurations>
	<References>
	</References>
	<Files>
		<Filter
			Name="Ô´ÎÄ¼þ"
			Filter="cpp;c;cc;cxx;def;odl;idl;hpj;bat;asm;asmx"
			UniqueIdentifier="{4FC737F1-C7A5-4376-A066-2A32D752A2FF}"
			>
			<File
				RelativePath=".\PerfComp.c"
				>
			</File>
			<File
				RelativePath=".\qiu_scheme.c"
				>
			</File>
			<File
				RelativePath=".\stdafx.cpp"
				>
				<FileConfiguration
					Name="Debug|Win32"
					>
					<Tool
						Name="VCCLCompilerTool"
						UsePrecompiledHeader="1"
					/>
				</FileConfiguration>
				<FileConfiguration
					Name="Release|Win32"
					>
					<Tool
						Name="VCCLCompilerTool"
						UsePrecompiledHeader="1"
					/>
				</FileConfiguration>
			</File>
		</Filter>
		<Filter
			Name="Í·ÎÄ¼þ"
			Filter="h;hpp;hxx;hm;inl;inc;xsd"
			UniqueIdentifier="{93995380-89BD-4b04-88EB-625FBE52EBFB}"
			>
			<File
				RelativePath=".\common_data_head.h"
				>
			</File>
			<File
				RelativePath=".\qiu_scheme.h"
				>
			</File>
			<File
				RelativePath=".\stdafx.h"
				>
			</File>
			<File
				RelativePath=".\targetver.h"
				>
			</File>
		</Filter>
		<Filter
			Name="×ÊÔ´ÎÄ¼þ"
			Filter="rc;ico;cur;bmp;dlg;rc2;rct;bin;rgs;gif;jpg;jpeg;jpe;resx;tiff;tif;png;wav"
			UniqueIdentifier="{67DA6AB6-F800-4c08-8B7A-83BB121AAD01}"
			>
		</Filter>
		<File
			RelativePath=".\ReadMe.txt"
			>
		</File>
	</Files>
	<Globals>
	</Globals>
</VisualStudioProject>
