# Supplementary material for: An improved and efficient mutual authentication scheme for session initiation protocol
Source: PLoS One. 2019 Mar 28;14(3):e0213688. doi: 10.1371/journal.pone.0213688 (PMC6438602; doi:10.1371/journal.pone.0213688)
Supplement: S1 Code — The VS code for analyzing the performance of the Zhang’s scheme. (ZIP) [file pone.0213688.s005.zip › Zhang's scheme/PerfComp/ReadMe.txt]

========================================================================
    控制台应用程序：PerfComp 项目概述
========================================================================

应用程序向导已为您创建了此 PerfComp 应用程序。

本文件概要介绍组成 PerfComp 应用程序的
的每个文件的内容。


PerfComp.vcproj
    这是使用应用程序向导生成的 VC++ 项目的主项目文件，
    其中包含生成该文件的 Visual C++ 的版本信息，以及有关使用应用程序向导选择的平台、配置和项目功能的信息。

PerfComp.cpp
    这是主应用程序源文件。

/////////////////////////////////////////////////////////////////////////////
其他标准文件：

StdAfx.h, StdAfx.cpp
    这些文件用于生成名为 PerfComp.pch 的预编译头 (PCH) 文件和名为 StdAfx.obj 的预编译类型文件。

/////////////////////////////////////////////////////////////////////////////
其他注释：

应用程序向导使用“TODO:”注释来指示应添加或自定义的源代码部分。

/////////////////////////////////////////////////////////////////////////////
