# Supplementary material for: An improved and efficient mutual authentication scheme for session initiation protocol
Source: PLoS One. 2019 Mar 28;14(3):e0213688. doi: 10.1371/journal.pone.0213688 (PMC6438602; doi:10.1371/journal.pone.0213688)
Supplement: S1 Code — The VS code for analyzing the performance of the Zhang’s scheme. (ZIP) [file pone.0213688.s005.zip › Zhang's scheme/PerfComp/stdafx.cpp]

// stdafx.cpp : Ö»°üÀ¨±ê×¼°üº¬ÎÄ¼þµÄÔ´ÎÄ¼þ
// PerfComp.pch ½«×÷ÎªÔ¤±àÒëÍ·
// stdafx.obj ½«°üº¬Ô¤±àÒëÀàÐÍÐÅÏ¢

#include "stdafx.h"

// TODO: ÔÚ STDAFX.H ÖÐ
// ÒýÓÃÈÎºÎËùÐèµÄ¸½¼ÓÍ·ÎÄ¼þ£¬¶ø²»ÊÇÔÚ´ËÎÄ¼þÖÐÒýÓÃ
