# Supplementary material for: An improved and efficient mutual authentication scheme for session initiation protocol
Source: PLoS One. 2019 Mar 28;14(3):e0213688. doi: 10.1371/journal.pone.0213688 (PMC6438602; doi:10.1371/journal.pone.0213688)
Supplement: S1 Code — The VS code for analyzing the performance of the Zhang’s scheme. (ZIP) [file pone.0213688.s005.zip › Zhang's scheme/PerfComp/targetver.h]

#pragma once

// ÒÔÏÂºê¶¨ÒåÒªÇóµÄ×îµÍÆ½Ì¨¡£ÒªÇóµÄ×îµÍÆ½Ì¨
// ÊÇ¾ßÓÐÔËÐÐÓ¦ÓÃ³ÌÐòËùÐè¹¦ÄÜµÄ Windows¡¢Internet Explorer µÈ²úÆ·µÄ
// ×îÔç°æ±¾¡£Í¨¹ýÔÚÖ¸¶¨°æ±¾¼°¸üµÍ°æ±¾µÄÆ½Ì¨ÉÏÆôÓÃËùÓÐ¿ÉÓÃµÄ¹¦ÄÜ£¬ºê¿ÉÒÔ
// Õý³£¹¤×÷¡£

// Èç¹û±ØÐëÒªÕë¶ÔµÍÓÚÒÔÏÂÖ¸¶¨°æ±¾µÄÆ½Ì¨£¬ÇëÐÞ¸ÄÏÂÁÐ¶¨Òå¡£
// ÓÐ¹Ø²»Í¬Æ½Ì¨¶ÔÓ¦ÖµµÄ×îÐÂÐÅÏ¢£¬Çë²Î¿¼ MSDN¡£
#ifndef _WIN32_WINNT            // Ö¸¶¨ÒªÇóµÄ×îµÍÆ½Ì¨ÊÇ Windows Vista¡£
#define _WIN32_WINNT 0x0600     // ½«´ËÖµ¸ü¸ÄÎªÏàÓ¦µÄÖµ£¬ÒÔÊÊÓÃÓÚ Windows µÄÆäËû°æ±¾¡£
#endif
