# Supplementary material for: An improved and efficient mutual authentication scheme for session initiation protocol
Source: PLoS One. 2019 Mar 28;14(3):e0213688. doi: 10.1371/journal.pone.0213688 (PMC6438602; doi:10.1371/journal.pone.0213688)
Supplement: S1 Code — The VS code for analyzing the performance of the Zhang’s scheme. (ZIP) [file pone.0213688.s005.zip › Zhang's scheme/PerfComp/the scheme of zhang.c]

#include "the scheme of zhang.h"
#include "common_data_head.h"
#include "openssl/sha.h"
#include "openssl/bn.h"
#include "openssl/ec.h"
#include "string.h"

void registration(char* id, char* pw, unsigned char* HId, unsigned char* VR, unsigned char* N , unsigned char* R)
{   /*            USER             */

	int i;
	unsigned char r[HASH_LEN] = { 0 };      
	srand(time(NULL));
	for (i = 0; i<32; i++)
	{
		r[i] =(rand() % 10 + '0');
	}																			//generating random number r
	
	SHA256_CTX ctx;
	unsigned char Us[HASH_LEN]  = {0};
	unsigned char VPw[HASH_LEN] = { 0 };
	unsigned char h[HASH_LEN] = { 0 };
	unsigned char h1[HASH_LEN] = { 0 };
 
	SHA256_Init(&ctx);
	SHA256_Update(&ctx, pw, strlen(pw));
	SHA256_Update(&ctx, id, strlen(id));
	SHA256_Update(&ctx, r, HASH_LEN);
	SHA256_Final(VPw, &ctx);												 //compute VPw=h(PW||ID||r)

	for (i = 0; i < HASH_LEN; i++)
	{
		h[i] = id[i] ^ r[i];
	}
	SHA256_Init(&ctx);
	SHA256_Update(&ctx, h, HASH_LEN);
	SHA256_Final(HId, &ctx);												  //compute HId=h(ID¨’r)

	/*            SEVER             */
	memset(h, 0, HASH_LEN);
	SHA256_Init(&ctx);
	SHA256_Update(&ctx, str_Sp, HASH_LEN);
	SHA256_Update(&ctx, HId, HASH_LEN);
	SHA256_Final(h, &ctx);
	for (i = 0; i < HASH_LEN; i ++)
	{
		N[i] = VPw[i] ^ h[i];
	}																        //compute N=VPw¨’h(sp||HId)
	
	memset(h, 0, HASH_LEN);
	for (i = 0; i < HASH_LEN; i++)
	{
		h[i] = str_Sp[i] ^ VPw[i];
	}															
	SHA256_Init(&ctx);
	SHA256_Update(&ctx, h, HASH_LEN);
	SHA256_Final(R, &ctx);													//compute R=h(sp¨’VPw)
												
	/*            USER             */
	memset(h, 0, HASH_LEN);
	for (i = 0; i < HASH_LEN; i++)
	{
		h[i] = pw[i] ^ id[i];
	}
	SHA256_Init(&ctx);
	SHA256_Update(&ctx, h, HASH_LEN);
	SHA256_Final(h1, &ctx);
	for (i = 0; i < HASH_LEN; i++)
	{
		VR[i] = h1[i] ^ r[i];											
	}
	printf("Successful User Registration\n");									//compute VR=h(PW¨’ID)¨’r
}

int login_auth_phase(char* id, char* pw, unsigned char* HId, unsigned char* VR, unsigned char* N, unsigned char* R)
{
	int i = 0;
	SHA256_CTX sha256_ctx;
	unsigned char ra[HASH_LEN] = { 0 };
	unsigned char sku[HASH_LEN] = { 0 };
	unsigned char rb1[HASH_LEN] = { 0 };
	unsigned char Auths1[HASH_LEN] = { 0 };
	unsigned char Auths[HASH_LEN] = { 0 };
	unsigned char D[HASH_LEN] = { 0 };
	unsigned char sks[HASH_LEN] = { 0 };
	unsigned char R1[HASH_LEN] = { 0 };
	unsigned char ra1[HASH_LEN] = { 0 };
	unsigned char VPw11[HASH_LEN] = { 0 };
	unsigned char Authu1[HASH_LEN] = { 0 };
	unsigned char Authu[HASH_LEN] = { 0 };
	unsigned char C[HASH_LEN] = { 0 };
	unsigned char VPw1[HASH_LEN] = { 0 };
	unsigned char HId1[HASH_LEN] = { 0 };
	unsigned char r1[HASH_LEN] = { 0 };
	unsigned char h[HASH_LEN] = { 0 };
	unsigned char h1[HASH_LEN] = { 0 };

	/*            USER             */
	memset(h, 0, HASH_LEN);
	for (i = 0; i < HASH_LEN; i++)
	{
		h[i] = pw[i] ^ id[i];
	}
	SHA256_Init(&sha256_ctx);
	SHA256_Update(&sha256_ctx, h , HASH_LEN);
	SHA256_Final(h1, &sha256_ctx);
	for (i = 0; i < HASH_LEN; i++)
	{
		r1[i] = VR[i] ^ h1[i];
	}																//compute r1=VR¨’h(PW¨’ID)

	memset(h, 0, HASH_LEN);
	for (i = 0; i < HASH_LEN; i++)
	{
		h[i] = id[i] ^ r1[i];
	}
	SHA256_Init(&sha256_ctx);
	SHA256_Update(&sha256_ctx, h, HASH_LEN);
	SHA256_Final(HId1, &sha256_ctx);									//compute HId1=h(ID¨’r1)

	SHA256_Init(&sha256_ctx);
	SHA256_Update(&sha256_ctx, pw, strlen(pw));
	SHA256_Update(&sha256_ctx, id, strlen(id));
	SHA256_Update(&sha256_ctx, r1, HASH_LEN);
	SHA256_Final(VPw1, &sha256_ctx);									 //compute VPw1=h(PW||ID||r1)

	for (i = 0; i<32; i++)
	{
		ra[i] = (rand() % 10 + '0');
	}																	//generating random number ra

	memset(h, 0, HASH_LEN);
	for (i = 0; i < HASH_LEN; i++)
	{
		h[i] = R[i] ^ VPw1[i];
	}			
	memset(h1, 0, HASH_LEN);
	SHA256_Init(&sha256_ctx);
	SHA256_Update(&sha256_ctx, h, HASH_LEN);
	SHA256_Final(h1, &sha256_ctx);		
	for (i = 0; i < HASH_LEN; i++)
	{
		C[i] = h1[i] ^ ra[i];
	}																		//compute C=h(R¨’VPw1)¨’ra

	memset(h, 0, HASH_LEN);
	for (i = 0; i < HASH_LEN; i++)
	{
		h[i] = ra[i] ^ HId1[i];
	}
	memset(h1, 0, HASH_LEN);
	for (i = 0; i < HASH_LEN; i++)
	{
		h1[i] = h[i] ^ VPw1[i];
	}
	memset(h, 0, HASH_LEN);
	SHA256_Init(&sha256_ctx);
	SHA256_Update(&sha256_ctx, h1, HASH_LEN);
	SHA256_Final(Authu, &sha256_ctx);									//compute Authu=h(ra¨’HId1¨’VPw1)

	/*            SEVER             */
	memset(h, 0, HASH_LEN);
	SHA256_Init(&sha256_ctx);
	SHA256_Update(&sha256_ctx, str_Sp, HASH_LEN);
	SHA256_Update(&sha256_ctx, HId1, HASH_LEN);
	SHA256_Final(h, &sha256_ctx);							
	for (i = 0; i < HASH_LEN; i++)
	{
		VPw11[i] = N[i] ^ h[i];
	}																	//compute VPw11=N¨’h(sp||HId1)

	memset(h, 0, HASH_LEN);
	for (i = 0; i < HASH_LEN; i++)
	{
		h[i] = str_Sp[i] ^ VPw11[i]; 
	}
	SHA256_Init(&sha256_ctx);
	SHA256_Update(&sha256_ctx, h, HASH_LEN);
	SHA256_Final(R1, &sha256_ctx);										//compute R1=h(sp¨’VPw11)

	memset(h, 0, HASH_LEN);
	for (i = 0; i < HASH_LEN; i++)
	{
		h[i] = R1[i] ^ VPw11[i];
	}
	memset(h1, 0, HASH_LEN);
	SHA256_Init(&sha256_ctx);
	SHA256_Update(&sha256_ctx, h, HASH_LEN);
	SHA256_Final(h1, &sha256_ctx);
	for (i = 0; i < HASH_LEN; i++)
	{
		ra1[i] = h1[i] ^ C[i];
	}																	//compute ra1=h(R1¨’VPw11)¨’C

	memset(h, 0, HASH_LEN);
	for (i = 0; i < HASH_LEN; i++)
	{
		h[i] = ra1[i] ^ HId1[i];
	}
	memset(h1, 0, HASH_LEN);
	for (i = 0; i < HASH_LEN; i++)
	{
		h1[i] = h[i] ^ VPw11[i];
	}
	memset(h, 0, HASH_LEN);
	SHA256_Init(&sha256_ctx);
	SHA256_Update(&sha256_ctx, h1, HASH_LEN);
	SHA256_Final(Authu1, &sha256_ctx);								//compute Authu1=h(ra1¨’HId1¨’VPw11)


	for (i = 0; i < HASH_LEN; i++)
	{
		if (Authu[i] != Authu1[i])
		{
			printf("Aborted Authu = Authu1 Authentication Phase ***µÇÂ¼½×¶ÎÈÏÖ¤ Authu != Authu1 Ê§°Ü***\n");
			return -1;
		}
	}
	printf("Successful Authu = Authu1 Authentication Phase ***µÇÂ¼½×¶ÎÈÏÖ¤ Authu = Authu1 ³É¹¦***\n");						  //check whether the value of Authu is equal to h(ra1¨’HId1¨’VPw11)

	unsigned char rb[HASH_LEN] = { 0 };
	for (i = 0; i<32; i++)
	{
		rb[i] = (rand() % 10 + '0');
	}																		//generating random number rb

	SHA256_Init(&sha256_ctx);
	SHA256_Update(&sha256_ctx, ra1, HASH_LEN);
	SHA256_Update(&sha256_ctx, rb, HASH_LEN);
	SHA256_Update(&sha256_ctx, HId1, HASH_LEN);
	SHA256_Final(sks, &sha256_ctx);									//compute sks=h(ra1||rb||HId1)

	memset(h, 0, HASH_LEN);
	SHA256_Init(&sha256_ctx);
	SHA256_Update(&sha256_ctx, R1, HASH_LEN);
	SHA256_Update(&sha256_ctx, VPw11, HASH_LEN);
	SHA256_Final(h, &sha256_ctx);
	for (i = 0; i < HASH_LEN; i++)
	{
		D[i] = h[i] ^ rb[i];						 		
	}																//compute D=h(R1||VPw11)¨’rb

	SHA256_Init(&sha256_ctx);
	SHA256_Update(&sha256_ctx, sks, HASH_LEN);
	SHA256_Update(&sha256_ctx, D, HASH_LEN);
	SHA256_Final(Auths, &sha256_ctx);								//compute Auths=h(sks||D) 

    /*            USER             */
	memset(h, 0, HASH_LEN);
	SHA256_Init(&sha256_ctx);
	SHA256_Update(&sha256_ctx, R, HASH_LEN);
	SHA256_Update(&sha256_ctx, VPw1, HASH_LEN);
	SHA256_Final(h, &sha256_ctx);
	for (i = 0; i < HASH_LEN; i++)
	{
		rb1[i] = h[i] ^ D[i];
	}																//compute rb1=h(R||VPw1)¨’D

	SHA256_Init(&sha256_ctx);
	SHA256_Update(&sha256_ctx, ra, HASH_LEN);
	SHA256_Update(&sha256_ctx, rb1, HASH_LEN);
	SHA256_Update(&sha256_ctx, HId1, HASH_LEN);
	SHA256_Final(sku, &sha256_ctx);										//compute sku=h(ra||rb1|| HId1)

	SHA256_Init(&sha256_ctx);
	SHA256_Update(&sha256_ctx, sku, HASH_LEN);
	SHA256_Update(&sha256_ctx, D, HASH_LEN);
	SHA256_Final(Auths1, &sha256_ctx);									//compute Auths1=h(sku||D)

	for (i = 0; i < HASH_LEN; i++)
	{
		if (Auths[i] != Auths1[i])
		{
			printf("Aborted Auths = Auths1 Authentication Phase ***µÇÂ¼½×¶ÎÈÏÖ¤ Auths != Auths1 Ê§°Ü***\n");
			return -1;
		}
	}
	printf("Successful Auths = Auths1 Authentication Phase ***µÇÂ¼½×¶ÎÈÏÖ¤ Auths = Auths1 ³É¹¦***\n");							//check whether Auths is equal to h(sku||D)
	printf("Successful User Login\n");
} 

void password_update(char* id, char* pw, char* pwnew, unsigned char* R, unsigned char* VR, unsigned char* N)
{
	int i = 0;
	SHA256_CTX sha256_ctx;
	unsigned char r1[HASH_LEN] = { 0 };
	unsigned char ra[HASH_LEN] = { 0 };
	unsigned char h[HASH_LEN] = { 0 };
	unsigned char h1[HASH_LEN] = { 0 };
	unsigned char HId1[HASH_LEN] = { 0 };
	unsigned char VPw1[HASH_LEN] = { 0 };
	unsigned char VPwnew[HASH_LEN] = { 0 };
	unsigned char C1[HASH_LEN] = { 0 };
	unsigned char C2[HASH_LEN] = { 0 };
	unsigned char Authu[HASH_LEN] = { 0 };
	unsigned char VPw11[HASH_LEN] = { 0 };
	unsigned char R1[HASH_LEN] = { 0 };
	unsigned char VPwnew1[HASH_LEN] = { 0 };
	unsigned char ra1[HASH_LEN] = { 0 };
	unsigned char Authu1[HASH_LEN] = { 0 };
	unsigned char N1[HASH_LEN] = { 0 };
	unsigned char Rnew[HASH_LEN] = { 0 };
	unsigned char D[HASH_LEN] = { 0 };
	unsigned char Rnew1[HASH_LEN] = { 0 };
	unsigned char Auths[HASH_LEN] = { 0 };
	unsigned char Auths1[HASH_LEN] = { 0 };
	unsigned char VR1[HASH_LEN] = { 0 };

	/*            USER             */
	memset(h, 0, HASH_LEN);
	for (i = 0; i < HASH_LEN; i++)
	{
		h[i] = pw[i] ^ id[i];
	}
	SHA256_Init(&sha256_ctx);
	SHA256_Update(&sha256_ctx, h, HASH_LEN);
	SHA256_Final(h1, &sha256_ctx);
	for (i = 0; i < HASH_LEN; i++)
	{
		r1[i] = VR[i] ^ h1[i];
	}																//compute r1=VR¨’h(PW¨’ID)

	memset(h, 0, HASH_LEN);
	for (i = 0; i < HASH_LEN; i++)
	{
		h[i] = id[i] ^ r1[i];
	}
	SHA256_Init(&sha256_ctx);
	SHA256_Update(&sha256_ctx, h, HASH_LEN);
	SHA256_Final(HId1, &sha256_ctx);									//compute HId1=h(ID¨’r1)

	SHA256_Init(&sha256_ctx);
	SHA256_Update(&sha256_ctx, pw, strlen(pw));
	SHA256_Update(&sha256_ctx, id, strlen(id));
	SHA256_Update(&sha256_ctx, r1, HASH_LEN);
	SHA256_Final(VPw1, &sha256_ctx);									 //compute VPw1=h(PW||ID||r1)
	memset(h, 0, HASH_LEN);

	SHA256_Init(&sha256_ctx);
	SHA256_Update(&sha256_ctx, pwnew, strlen(pwnew));
	SHA256_Update(&sha256_ctx, id, strlen(id));
	SHA256_Update(&sha256_ctx, r1, HASH_LEN);
	SHA256_Final(VPwnew, &sha256_ctx);									//VPwnew=h(PWnew||ID||r1)

	for (i = 0; i < HASH_LEN; i++)
	{
		h[i] = R[i] ^ VPw1[i];
	}
	SHA256_Init(&sha256_ctx);
	SHA256_Update(&sha256_ctx, h, HASH_LEN);
	SHA256_Final(h1, &sha256_ctx);
	memset(h, 0, HASH_LEN);
	for (i = 0; i < HASH_LEN; i++)
	{
		C1[i] = h1[i] ^ VPwnew[i];
	}																//C1=h(R ^ VPw1) ^ VPwnew

	for (i = 0; i<32; i++)
	{
		ra[i] = (rand() % 10 + '0');
	}																	//generating random number ra

	memset(h1, 0, HASH_LEN);
	for (i = 0; i < HASH_LEN; i++)
	{
		h[i] = VPw1[i] ^ VPwnew[i];
	}
	SHA256_Init(&sha256_ctx);
	SHA256_Update(&sha256_ctx, h, HASH_LEN);
	SHA256_Final(h1, &sha256_ctx);
	memset(h, 0, HASH_LEN);
	for (i = 0; i < HASH_LEN; i++)
	{
		C2[i] = h1[i] ^ ra[i];
	}																//C2=h(VPw1 ^ VPwnew) ^ ra
	memset(h1, 0, HASH_LEN);

	for (i = 0; i < HASH_LEN; i++)
	{
		h[i] = ra[i] ^ HId1[i];
	}
	for (i = 0; i < HASH_LEN; i++)
	{
		h1[i] = h[i] ^ VPwnew[i];
	}
	memset(h, 0, HASH_LEN);
	SHA256_Init(&sha256_ctx);
	SHA256_Update(&sha256_ctx, h1, HASH_LEN);
	SHA256_Final(Authu, &sha256_ctx);									//compute Authu=h(ra¨’HId1¨’VPw1)
	memset(h1, 0, HASH_LEN);

	/*            SEVER             */
	SHA256_Init(&sha256_ctx);
	SHA256_Update(&sha256_ctx, str_Sp, HASH_LEN);
	SHA256_Update(&sha256_ctx, HId1, HASH_LEN);
	SHA256_Final(h, &sha256_ctx);
	for (i = 0; i < HASH_LEN; i++)
	{
		VPw11[i] = N[i] ^ h[i];
	}																	//compute VPw11=N¨’h(sp||HId1)
	memset(h, 0, HASH_LEN);
	for (i = 0; i < HASH_LEN; i++)
	{
		h[i] = str_Sp[i] ^ VPw11[i];
	}
	SHA256_Init(&sha256_ctx);
	SHA256_Update(&sha256_ctx, h, HASH_LEN);
	SHA256_Final(R1, &sha256_ctx);										//compute R1=h(sp¨’VPw11)
	memset(h, 0, HASH_LEN);

	for (i = 0; i < HASH_LEN; i++)
	{
		h[i] = R1[i] ^ VPw11[i];
	}
	SHA256_Init(&sha256_ctx);
	SHA256_Update(&sha256_ctx, h, HASH_LEN);
	SHA256_Final(h1, &sha256_ctx);
	memset(h, 0, HASH_LEN);
	for (i = 0; i < HASH_LEN; i++)
	{
		VPwnew1[i] = C1[i] ^ h1[i];
	}													//VPwnew1=C1 ^ h(R1 ^ VPw11)
	memset(h1, 0, HASH_LEN);

	for (i = 0; i < HASH_LEN; i++)
	{
		h[i] = VPw11[i] ^ VPwnew1[i];
	}
	SHA256_Init(&sha256_ctx);
	SHA256_Update(&sha256_ctx, h, HASH_LEN);
	SHA256_Final(h1, &sha256_ctx);
	for (i = 0; i < HASH_LEN; i++)
	{
		ra1[i] = C2[i] ^ h1[i];							//ra1=C2 ^ h(VPw11 ^ VPwnew1)
	}
	memset(h1, 0, HASH_LEN);
	memset(h, 0, HASH_LEN);

	for (i = 0; i < HASH_LEN; i++)
	{
		h[i] = ra1[i] ^ HId1[i];
	}
	for (i = 0; i < HASH_LEN; i++)
	{
		h1[i] = h[i] ^ VPwnew1[i];
	}
	SHA256_Init(&sha256_ctx);
	SHA256_Update(&sha256_ctx, h1, HASH_LEN);
	SHA256_Final(Authu1, &sha256_ctx);
	for (i = 0; i < HASH_LEN; i++)
	{
		if (Authu[i] != Authu1[i])
		{
			printf("Aborted Authu = Authu1 Update Authentication Phase ***¸ÄÃÜ½×¶ÎÈÏÖ¤ Authu != Authu1 Ê§°Ü***\n");
			return -1;
		}
	}
	printf("Successful Authu = Authu1 Update Authentication Phase ***¸ÄÃÜ½×¶ÎÈÏÖ¤ Authu = Authu1 ³É¹¦***\n");			//check whether Authu is equal to h(ra1 ^ HID1 ^ VPwnew1)

	memset(h1, 0, HASH_LEN);
	memset(h, 0, HASH_LEN);

	SHA256_Init(&sha256_ctx);
	SHA256_Update(&sha256_ctx, str_Sp, strlen(str_Sp));
	SHA256_Update(&sha256_ctx, HId1, HASH_LEN);
	SHA256_Final(h, &sha256_ctx);
	for (i = 0; i < HASH_LEN; i++)
	{
		h1[i] = VPwnew1[i] ^ h[i];
	}
	SHA256_Init(&sha256_ctx);
	SHA256_Update(&sha256_ctx, h1, HASH_LEN);
	SHA256_Final(N1, &sha256_ctx);							//N1=VPwnew1 ^ h(sp||HId1)

	memset(h1, 0, HASH_LEN);
	memset(h, 0, HASH_LEN);

	for (i = 0; i < HASH_LEN; i++)
	{
		h[i] = str_Sp[i] ^ VPwnew1[i];
	}
	SHA256_Init(&sha256_ctx);
	SHA256_Update(&sha256_ctx, h, HASH_LEN);
	SHA256_Final(Rnew, &sha256_ctx);					//Rnew=h(sp ^ VPwnew1)

	memset(h, 0, HASH_LEN);

	SHA256_Init(&sha256_ctx);
	SHA256_Update(&sha256_ctx, R1, HASH_LEN);
	SHA256_Update(&sha256_ctx, VPwnew1, HASH_LEN);
	SHA256_Update(&sha256_ctx, ra1, HASH_LEN);
	SHA256_Final(h, &sha256_ctx);

	for (i = 0; i < HASH_LEN; i++)
	{
		D[i] = h[i] ^ Rnew[i];						
	}													//D=h(R1||VPwnew1||ra1) ^ Rnew

	memset(h, 0, HASH_LEN);

	for (i = 0; i < HASH_LEN; i++)
	{
		h[i] = VPwnew1[i] ^ Rnew[i];						
	}
	SHA256_Init(&sha256_ctx);
	SHA256_Update(&sha256_ctx, h, HASH_LEN);
	SHA256_Final(Auths, &sha256_ctx);				//auths=h(VPwnew1 ^ Rnew)

	memset(h, 0, HASH_LEN);

	SHA256_Init(&sha256_ctx);
	SHA256_Update(&sha256_ctx, R, HASH_LEN);
	SHA256_Update(&sha256_ctx, VPwnew, HASH_LEN);
	SHA256_Update(&sha256_ctx, ra, HASH_LEN);
	SHA256_Final(h, &sha256_ctx);
	for (i = 0; i < HASH_LEN; i++)
	{
		Rnew1[i] = D[i] ^ h[i];							//Rnew1=D ^ h(R||VPwnew||ra)	
	}
	memset(h, 0, HASH_LEN);

	for (i = 0; i < HASH_LEN; i++)
	{
		h[i] = VPwnew[i] ^ Rnew1[i];							
	}
	SHA256_Init(&sha256_ctx);
	SHA256_Update(&sha256_ctx, h, HASH_LEN);
	SHA256_Final(Auths1, &sha256_ctx);

	for (i = 0; i < HASH_LEN; i++)
	{
		if (Auths[i] != Auths1[i])
		{
			printf("Aborted Auths = Auths1 Update Authentication Phase ***¸ÄÃÜ½×¶ÎÈÏÖ¤ Auths != Auths1 Ê§°Ü***\n");
			return -1;
		}
	}
	printf("Successful Auths = Auths1 Update Authentication Phase ***¸ÄÃÜ½×¶ÎÈÏÖ¤ Auths = Auths1 ³É¹¦***\n");				//check whether Auths is equal to h(VPwnew ^ Rnew1)
	memset(h, 0, HASH_LEN);

	for (i = 0; i < HASH_LEN; i++)
	{
		h[i] = pwnew[i] ^ id[i];							
	}
	SHA256_Init(&sha256_ctx);
	SHA256_Update(&sha256_ctx, h, HASH_LEN);
	SHA256_Final(h1, &sha256_ctx);
	for (i = 0; i < HASH_LEN; i++)
	{
		VR1[i] = h1[i] ^ r1[i];
	}												//VR1=h(PWnew ^ ID) ^ r1
	memset(h, 0, HASH_LEN);
	memset(h1, 0, HASH_LEN);
	printf("Successful User Password Update\n");
}
