# Supplementary material for: An improved and efficient mutual authentication scheme for session initiation protocol
Source: PLoS One. 2019 Mar 28;14(3):e0213688. doi: 10.1371/journal.pone.0213688 (PMC6438602; doi:10.1371/journal.pone.0213688)
Supplement: S1 Code — The VS code for analyzing the performance of the Zhang’s scheme. (ZIP) [file pone.0213688.s005.zip › Zhang's scheme/PerfComp/the scheme of zhang.h]

#ifndef QIU_SCHEME_HEADER_H
#define QIU_SCHEME_HEADER_H

#define  HASH_LEN  32
#define  POINT_LEN  32

int init();

void registration(char* id, char* pw, unsigned char* HId, unsigned char* VR, unsigned char* N, unsigned char* R);

int login_auth_phase(char* id, char* pw, unsigned char* HId, unsigned char* VR, unsigned char* N, unsigned char* R);

void password_update(char* id, char* pw, char* pwnew, unsigned char* R, unsigned char* VR, unsigned char* N);

#endif
