# Supplementary material for: An improved and efficient mutual authentication scheme for session initiation protocol
Source: PLoS One. 2019 Mar 28;14(3):e0213688. doi: 10.1371/journal.pone.0213688 (PMC6438602; doi:10.1371/journal.pone.0213688)
Supplement: S2 Code — The VS code for analyzing the performance of the Qiu’s scheme. (ZIP) [file pone.0213688.s006.zip]

Archive with 146 entries (126 files):
- Qiu‘s scheme/
- Qiu‘s scheme/.vs/
- Qiu‘s scheme/.vs/PerfComp/
- Qiu‘s scheme/.vs/PerfComp/v15/
- Qiu‘s scheme/.vs/PerfComp/v15/.suo
- Qiu‘s scheme/.vs/PerfComp/v15/Browse.VC.db
- Qiu‘s scheme/.vs/PerfComp/v15/ipch/
- Qiu‘s scheme/.vs/PerfComp/v15/ipch/AutoPCH/
- Qiu‘s scheme/.vs/PerfComp/v15/ipch/AutoPCH/25e29f13aa7de06b/
- Qiu‘s scheme/.vs/PerfComp/v15/ipch/AutoPCH/25e29f13aa7de06b/QIU_SCHEME.ipch
- Qiu‘s scheme/.vs/PerfComp/v15/ipch/AutoPCH/3775f017f70a9cb4/
- Qiu‘s scheme/.vs/PerfComp/v15/ipch/AutoPCH/3775f017f70a9cb4/PERFCOMP.ipch
- Qiu‘s scheme/.vs/PerfComp/v15/ipch/AutoPCH/6631eee27528317b/
- Qiu‘s scheme/.vs/PerfComp/v15/ipch/AutoPCH/6631eee27528317b/QIU_SCHEME.ipch
- Qiu‘s scheme/.vs/PerfComp/v15/ipch/AutoPCH/6c0040d98dcd0ec7/
- Qiu‘s scheme/.vs/PerfComp/v15/ipch/AutoPCH/6c0040d98dcd0ec7/ASSERT.ipch
- Qiu‘s scheme/.vs/PerfComp/v15/ipch/AutoPCH/711b0a9b22356f04/
- Qiu‘s scheme/.vs/PerfComp/v15/ipch/AutoPCH/711b0a9b22356f04/PERFCOMP.ipch
- Qiu‘s scheme/.vs/PerfComp/v15/ipch/AutoPCH/9bd0fcd36889132b/
- Qiu‘s scheme/.vs/PerfComp/v15/ipch/AutoPCH/9bd0fcd36889132b/QIU_SCHEME.ipch
- Qiu‘s scheme/.vs/PerfComp/v15/ipch/AutoPCH/df0b7cfb9da2a6c4/
- Qiu‘s scheme/.vs/PerfComp/v15/ipch/AutoPCH/df0b7cfb9da2a6c4/PERFCOMP.ipch
- Qiu‘s scheme/.vs/PerfComp/v15/ipch/fda337072e872137.ipch
- Qiu‘s scheme/Backup/
- Qiu‘s scheme/Backup/PerfComp/
- Qiu‘s scheme/Backup/PerfComp.sln
- Qiu‘s scheme/Debug/
- Qiu‘s scheme/Debug/PerfComp.exe
- Qiu‘s scheme/Debug/PerfComp.ilk
- Qiu‘s scheme/Debug/PerfComp.pdb
- Qiu‘s scheme/PerfComp/
- Qiu‘s scheme/PerfComp.ncb
- Qiu‘s scheme/PerfComp.sln
- Qiu‘s scheme/PerfComp.suo
- Qiu‘s scheme/PerfComp/common.c
- Qiu‘s scheme/PerfComp/common.h
- Qiu‘s scheme/PerfComp/common_data_head.h
- Qiu‘s scheme/PerfComp/Debug/
- Qiu‘s scheme/PerfComp/Debug/BuildLog.htm
- Qiu‘s scheme/PerfComp/Debug/mt.dep
- Qiu‘s scheme/PerfComp/Debug/PerfComp.exe.embed.manifest
- Qiu‘s scheme/PerfComp/Debug/PerfComp.exe.embed.manifest.res
- Qiu‘s scheme/PerfComp/Debug/PerfComp.exe.intermediate.manifest
- Qiu‘s scheme/PerfComp/Debug/PerfComp.log
- Qiu‘s scheme/PerfComp/Debug/PerfComp.obj
- Qiu‘s scheme/PerfComp/Debug/PerfComp.pch
- Qiu‘s scheme/PerfComp/Debug/PerfComp.tlog/
- Qiu‘s scheme/PerfComp/Debug/PerfComp.tlog/CL.command.1.tlog
- Qiu‘s scheme/PerfComp/Debug/PerfComp.tlog/CL.read.1.tlog
- Qiu‘s scheme/PerfComp/Debug/PerfComp.tlog/CL.write.1.tlog
- Qiu‘s scheme/PerfComp/Debug/PerfComp.tlog/link.command.1.tlog
- Qiu‘s scheme/PerfComp/Debug/PerfComp.tlog/link.read.1.tlog
- Qiu‘s scheme/PerfComp/Debug/PerfComp.tlog/link.write.1.tlog
- Qiu‘s scheme/PerfComp/Debug/PerfComp.tlog/PerfComp.lastbuildstate
- Qiu‘s scheme/PerfComp/Debug/qiu_scheme.obj
- Qiu‘s scheme/PerfComp/Debug/stdafx.obj
- Qiu‘s scheme/PerfComp/Debug/vc141.idb
- Qiu‘s scheme/PerfComp/Debug/vc141.pdb
- Qiu‘s scheme/PerfComp/Debug/vc90.idb
- Qiu‘s scheme/PerfComp/Debug/vc90.pdb
- Qiu‘s scheme/PerfComp/libeay32.dll
- Qiu‘s scheme/PerfComp/libeay32.lib
- Qiu‘s scheme/PerfComp/openssl/
- Qiu‘s scheme/PerfComp/openssl/aes.h
- Qiu‘s scheme/PerfComp/openssl/applink.c
- Qiu‘s scheme/PerfComp/openssl/asn1.h
- Qiu‘s scheme/PerfComp/openssl/asn1t.h
- Qiu‘s scheme/PerfComp/openssl/asn1_mac.h
- Qiu‘s scheme/PerfComp/openssl/bio.h
- Qiu‘s scheme/PerfComp/openssl/blowfish.h
- Qiu‘s scheme/PerfComp/openssl/bn.h
- Qiu‘s scheme/PerfComp/openssl/buffer.h
- Qiu‘s scheme/PerfComp/openssl/cast.h
- Qiu‘s scheme/PerfComp/openssl/comp.h
- Qiu‘s scheme/PerfComp/openssl/conf.h
- Qiu‘s scheme/PerfComp/openssl/conf_api.h
- Qiu‘s scheme/PerfComp/openssl/crypto.h
- Qiu‘s scheme/PerfComp/openssl/des.h
- Qiu‘s scheme/PerfComp/openssl/des_old.h
- Qiu‘s scheme/PerfComp/openssl/dh.h
- Qiu‘s scheme/PerfComp/openssl/dsa.h
- Qiu‘s scheme/PerfComp/openssl/dso.h
- Qiu‘s scheme/PerfComp/openssl/dtls1.h
- Qiu‘s scheme/PerfComp/openssl/ebcdic.h
- Qiu‘s scheme/PerfComp/openssl/ec.h
- Qiu‘s scheme/PerfComp/openssl/ecdh.h
- Qiu‘s scheme/PerfComp/openssl/ecdsa.h
- Qiu‘s scheme/PerfComp/openssl/engine.h
- Qiu‘s scheme/PerfComp/openssl/err.h
- Qiu‘s scheme/PerfComp/openssl/evp.h
- Qiu‘s scheme/PerfComp/openssl/e_os2.h
- Qiu‘s scheme/PerfComp/openssl/hmac.h
- Qiu‘s scheme/PerfComp/openssl/idea.h
- Qiu‘s scheme/PerfComp/openssl/krb5_asn.h
- Qiu‘s scheme/PerfComp/openssl/kssl.h
- Qiu‘s scheme/PerfComp/openssl/lhash.h
- Qiu‘s scheme/PerfComp/openssl/md2.h
- Qiu‘s scheme/PerfComp/openssl/md4.h
- Qiu‘s scheme/PerfComp/openssl/md5.h
- Qiu‘s scheme/PerfComp/openssl/objects.h
- Qiu‘s scheme/PerfComp/openssl/obj_mac.h
- Qiu‘s scheme/PerfComp/openssl/ocsp.h
- Qiu‘s scheme/PerfComp/openssl/opensslconf.h
- Qiu‘s scheme/PerfComp/openssl/opensslv.h
- Qiu‘s scheme/PerfComp/openssl/ossl_typ.h
- Qiu‘s scheme/PerfComp/openssl/pem.h
- Qiu‘s scheme/PerfComp/openssl/pem2.h
- Qiu‘s scheme/PerfComp/openssl/pkcs12.h
- Qiu‘s scheme/PerfComp/openssl/pkcs7.h
- Qiu‘s scheme/PerfComp/openssl/pqueue.h
- Qiu‘s scheme/PerfComp/openssl/pq_compat.h
- Qiu‘s scheme/PerfComp/openssl/rand.h
- Qiu‘s scheme/PerfComp/openssl/rc2.h
- Qiu‘s scheme/PerfComp/openssl/rc4.h
- Qiu‘s scheme/PerfComp/openssl/ripemd.h
- Qiu‘s scheme/PerfComp/openssl/rsa.h
- Qiu‘s scheme/PerfComp/openssl/safestack.h
- Qiu‘s scheme/PerfComp/openssl/sha.h
- Qiu‘s scheme/PerfComp/openssl/ssl.h
- Qiu‘s scheme/PerfComp/openssl/ssl2.h
- Qiu‘s scheme/PerfComp/openssl/ssl23.h
- Qiu‘s scheme/PerfComp/openssl/ssl3.h
- Qiu‘s scheme/PerfComp/openssl/stack.h
- Qiu‘s scheme/PerfComp/openssl/store.h
- Qiu‘s scheme/PerfComp/openssl/symhacks.h
- Qiu‘s scheme/PerfComp/openssl/tls1.h
- Qiu‘s scheme/PerfComp/openssl/tmdiff.h
- Qiu‘s scheme/PerfComp/openssl/txt_db.h
- Qiu‘s scheme/PerfComp/openssl/ui.h
- Qiu‘s scheme/PerfComp/openssl/ui_compat.h
- Qiu‘s scheme/PerfComp/openssl/x509.h
- Qiu‘s scheme/PerfComp/openssl/x509v3.h
- Qiu‘s scheme/PerfComp/openssl/x509_vfy.h
- Qiu‘s scheme/PerfComp/PerfComp.c
- Qiu‘s scheme/PerfComp/PerfComp.vcproj
- Qiu‘s scheme/PerfComp/PerfComp.vcproj.WINDOWS7.Administrator.user
- Qiu‘s scheme/PerfComp/PerfComp.vcxproj
- Qiu‘s scheme/PerfComp/PerfComp.vcxproj.filters
- Qiu‘s scheme/PerfComp/PerfComp.vcxproj.user
- Qiu‘s scheme/PerfComp/qiu_scheme.c
- Qiu‘s scheme/PerfComp/qiu_scheme.h
- Qiu‘s scheme/PerfComp/ReadMe.txt
- Qiu‘s scheme/PerfComp/stdafx.cpp
- Qiu‘s scheme/PerfComp/stdafx.h
- Qiu‘s scheme/PerfComp/targetver.h
- Qiu‘s scheme/UpgradeLog.htm
