# Supplementary material for: An improved and efficient mutual authentication scheme for session initiation protocol
Source: PLoS One. 2019 Mar 28;14(3):e0213688. doi: 10.1371/journal.pone.0213688 (PMC6438602; doi:10.1371/journal.pone.0213688)
Supplement: S2 Code — The VS code for analyzing the performance of the Qiu’s scheme. (ZIP) [file pone.0213688.s006.zip › Qiu‘s scheme/PerfComp/PerfComp.c]

// PerfComp.cpp : ¶¨Òå¿ØÖÆÌ¨Ó¦ÓÃ³ÌÐòµÄÈë¿Úµã¡£
//

#include "stdafx.h"
#include "qiu_scheme.h"
#include <time.h>
#include "windows.h"


int _tmain(int argc, _TCHAR* argv[])
{
	int i;
	char* id = "user";
	char* pw = "passwd";
	char* Up = "user";
	char* pwnew = "secondpassword";
	char* Upnew = "seconduser";

	unsigned char N[HASH_LEN] = {0};
	unsigned char VPw[HASH_LEN] = {0};
	unsigned char SK[HASH_LEN * 2] = { 0 };
	init();  //³õÊ¼»¯ÍÖÔ²ÇúÏßÏà¹Ø²ÎÊý Initialization of Elliptic Curve Related Parameters

	clock_t registration_start = clock();
	for (i = 0; i < 100; i++)
	{
		registration(id, pw, Up, VPw, N);
	}
	clock_t registration_end = clock();

	clock_t login_auth_start = clock();
	for (i = 0; i < 100; i++)
	{
		login_auth_phase(id, Up, VPw, N, SK);
	}
	clock_t login_auth_end = clock();

	clock_t password_update_start = clock();
	for (i = 0; i < 100; i++)
	{
		password_update(id, pw, Up, pwnew, Upnew, N, SK);
	}
	clock_t password_update_end = clock();

	clock_t start = clock();
	for (i = 0; i < 100; i++)
	{
		registration(id, pw, Up, VPw, N);
		login_auth_phase(id, Up, VPw, N, SK);
		password_update(id, pw, Up, pwnew, Upnew, N, SK);
	}
	clock_t end = clock();

	printf("the registration running time is :%fs\n", (double)(registration_end - registration_start) /100/ (double)CLOCKS_PER_SEC);
	printf("the login_auth running time is :%fs\n", (double)(login_auth_end - login_auth_start) /100/ (double)CLOCKS_PER_SEC);
	printf("the password_update running time is :%fs\n", (double)(password_update_end - password_update_start) /100/ (double)CLOCKS_PER_SEC);
	printf("the overall running time is :%fs\n", (double)(end - start) /100/ (double)CLOCKS_PER_SEC);
	getchar();
	return 0;
}
