# Supplementary material for: An improved and efficient mutual authentication scheme for session initiation protocol
Source: PLoS One. 2019 Mar 28;14(3):e0213688. doi: 10.1371/journal.pone.0213688 (PMC6438602; doi:10.1371/journal.pone.0213688)
Supplement: S2 Code — The VS code for analyzing the performance of the Qiu’s scheme. (ZIP) [file pone.0213688.s006.zip › Qiu‘s scheme/PerfComp/PerfComp.vcxproj.filters]

<?xml version="1.0" encoding="utf-8"?>
<Project ToolsVersion="4.0" xmlns="http://schemas.microsoft.com/developer/msbuild/2003">
  <ItemGroup>
    <Filter Include="源文件">
      <UniqueIdentifier>{4FC737F1-C7A5-4376-A066-2A32D752A2FF}</UniqueIdentifier>
      <Extensions>cpp;c;cc;cxx;def;odl;idl;hpj;bat;asm;asmx</Extensions>
    </Filter>
    <Filter Include="头文件">
      <UniqueIdentifier>{93995380-89BD-4b04-88EB-625FBE52EBFB}</UniqueIdentifier>
      <Extensions>h;hpp;hxx;hm;inl;inc;xsd</Extensions>
    </Filter>
    <Filter Include="资源文件">
      <UniqueIdentifier>{67DA6AB6-F800-4c08-8B7A-83BB121AAD01}</UniqueIdentifier>
      <Extensions>rc;ico;cur;bmp;dlg;rc2;rct;bin;rgs;gif;jpg;jpeg;jpe;resx;tiff;tif;png;wav</Extensions>
    </Filter>
  </ItemGroup>
  <ItemGroup>
    <ClCompile Include="PerfComp.c">
      <Filter>源文件</Filter>
    </ClCompile>
    <ClCompile Include="qiu_scheme.c">
      <Filter>源文件</Filter>
    </ClCompile>
    <ClCompile Include="stdafx.cpp">
      <Filter>源文件</Filter>
    </ClCompile>
  </ItemGroup>
  <ItemGroup>
    <ClInclude Include="common_data_head.h">
      <Filter>头文件</Filter>
    </ClInclude>
    <ClInclude Include="qiu_scheme.h">
      <Filter>头文件</Filter>
    </ClInclude>
    <ClInclude Include="stdafx.h">
      <Filter>头文件</Filter>
    </ClInclude>
    <ClInclude Include="targetver.h">
      <Filter>头文件</Filter>
    </ClInclude>
  </ItemGroup>
  <ItemGroup>
    <Text Include="ReadMe.txt" />
  </ItemGroup>
</Project>
