# Supplementary material for: An improved and efficient mutual authentication scheme for session initiation protocol
Source: PLoS One. 2019 Mar 28;14(3):e0213688. doi: 10.1371/journal.pone.0213688 (PMC6438602; doi:10.1371/journal.pone.0213688)
Supplement: S2 Code — The VS code for analyzing the performance of the Qiu’s scheme. (ZIP) [file pone.0213688.s006.zip › Qiu‘s scheme/PerfComp/PerfComp.vcxproj.user]

<?xml version="1.0" encoding="utf-8"?>
<Project ToolsVersion="15.0" xmlns="http://schemas.microsoft.com/developer/msbuild/2003">
  <PropertyGroup />
</Project>
