# Supplementary material for: An improved and efficient mutual authentication scheme for session initiation protocol
Source: PLoS One. 2019 Mar 28;14(3):e0213688. doi: 10.1371/journal.pone.0213688 (PMC6438602; doi:10.1371/journal.pone.0213688)
Supplement: S2 Code — The VS code for analyzing the performance of the Qiu’s scheme. (ZIP) [file pone.0213688.s006.zip › Qiu‘s scheme/PerfComp/qiu_scheme.c]

#include "qiu_scheme.h"
#include "common_data_head.h"
#include "openssl/sha.h"
#include "openssl/bn.h"
#include "openssl/ec.h"
#include "string.h"


EC_GROUP *group = NULL;

int init()
{
	BN_CTX *ctx = NULL;
    BIGNUM *p, *a, *b, *n, *x, *y;
    EC_POINT *G;

    ctx = BN_CTX_new() ;
    if(!ctx)
	   return 0 ;
   	
	p = BN_new();
	a = BN_new();
	b = BN_new();
	if (!p || !a || !b) 
		return 0;

	group = EC_GROUP_new(EC_GFp_mont_method()); 
	if (!group) 
		return 0;

	if (!BN_hex2bn(&p, str_p)) 
		return 0;
	if (1 != BN_is_prime_ex(p, BN_prime_checks, ctx, NULL)) 
		return 0;
	if (!BN_hex2bn(&a, str_a)) 
		return 0;
	if (!BN_hex2bn(&b, str_b)) 
		return 0;
	if (!EC_GROUP_set_curve_GFp(group, p, a, b, ctx)) 
		return 0;

	x = BN_new();
	y = BN_new();
	n = BN_new();
	if (!x || !y || !n ) 
		return 0;
    
	G = EC_POINT_new(group);
	if (!G) 
		return 0;

	if (!BN_hex2bn(&x, str_x)) 
		return 0;
	if (!BN_hex2bn(&y, str_y)) 
		return 0;
	if (!EC_POINT_set_affine_coordinates_GFp(group, G, x, y, ctx)) 
		return 0;
	if (!EC_POINT_is_on_curve(group, G, ctx)) 
		return 0;
	if (!BN_hex2bn(&n, str_n)) 
		return 0;
	if (!EC_GROUP_set_generator(group, G, n , BN_value_one())) 
		return 0;  
}


void registration(char* id, char* pw, char* Up, unsigned char* VPw, unsigned char* N)
{
	int i;
	SHA256_CTX ctx;
	unsigned char HId[HASH_LEN] = {0};
	unsigned char Us[HASH_LEN]  = {0};
 
	// ------------------ User ------------------//
	SHA256_Init(&ctx);
	SHA256_Update(&ctx, pw, strlen(pw));
	SHA256_Update(&ctx, Up, strlen(Up));
	SHA256_Final(VPw, &ctx);						//VPw=h(pw||Up)

	SHA256_Init(&ctx);
	SHA256_Update(&ctx, id, strlen(id));
	SHA256_Update(&ctx, VPw, HASH_LEN);
	SHA256_Final(HId, &ctx);						//hid=h(id||VPw)

	// ------------------ Sever ------------------//
	SHA256_Init(&ctx);
	SHA256(str_Sp, strlen(str_Sp), Us);
	
	for (i = 0; i < HASH_LEN; i ++)
	{
		N[i] = HId[i] ^ Us[i];
	}												//N=hid��h(sp)
	printf("Registration is successful\n\n");
}

int login_auth_phase(char* Id, char* Up, unsigned char* VPw, unsigned char* N, unsigned char* sk) 
{
	int i = 0;
	SHA256_CTX sha256_ctx;
	BN_CTX *ctx = NULL;
	BIGNUM *ru, *Sp, *rs, *Px, *Py;
	BIGNUM *Bx, *By, *SKsx, *SKsy;
	BIGNUM *Bsx, *Bsy;
	BIGNUM *SKux, *SKuy;
	EC_POINT *A, *B, *Qs;
	EC_POINT *E, *SKs, *Bs;
	EC_POINT * SKu;

	//parameter that has subscript u is used on user side and parameter that has subscript s is used on sever side
	unsigned char bSKu[HASH_LEN * 2] = {0};
	unsigned char authsp[HASH_LEN] = {0};
	unsigned char authu[HASH_LEN] = {0};
	unsigned char HIdu[HASH_LEN] = {0};
	unsigned char Cu[HASH_LEN] = {0};
	unsigned char Du[HASH_LEN] = {0};
	unsigned char U[HASH_LEN] = {0};
	unsigned char Tu[HASH_LEN * 2] = {0};
	unsigned char bBu[HASH_LEN * 2] = {0};

	unsigned char HIds[HASH_LEN] = {0};
	unsigned char Us[HASH_LEN] = {0};
	unsigned char bBs[HASH_LEN * 2] = {0};
	unsigned char bEs[HASH_LEN * 2] = {0};
	unsigned char bSKs[HASH_LEN * 2] = {0};
	unsigned char Cs[HASH_LEN] = {0};
	unsigned char Ts[HASH_LEN * 2] = {0};
    unsigned char auths[HASH_LEN] = {0};

	unsigned char authup[HASH_LEN] = {0};
	
	ctx = BN_CTX_new() ;
    if(!ctx)
	   return 0 ;
	
// ------------------ User ------------------//
	ru = BN_new();
	if (!ru) 
		return -1;
	BN_pseudo_rand(ru, 256, 1, 1);                      //Generating random number ru
	
	SHA256_Init(&sha256_ctx);
	SHA256_Update(&sha256_ctx, Id, strlen(Id));
	SHA256_Update(&sha256_ctx, VPw, HASH_LEN);
	SHA256_Final(HIdu, &sha256_ctx);                    //HId = h(Id || VPw)(In fact, HIdu is HId on user side)


	SHA256_Init(&sha256_ctx);
	SHA256_Update(&sha256_ctx, VPw, HASH_LEN);
	SHA256_Update(&sha256_ctx, Up, strlen(Up));
	SHA256_Final(Cu, &sha256_ctx);                      //C = h(VPw || Up)(Cu is C on user side, oo longer repeat)

	A = EC_POINT_new(group);
	B = EC_POINT_new(group);
	Qs = EC_POINT_new(group);
	if (!A || !B || !Qs)
		return -1;
	if(!EC_POINT_mul(group, A, ru, NULL, NULL, ctx))          //A = [ru]*P
	    return 0 ;

	Px = BN_new() ;
	Py = BN_new() ;
	if(!Px || !Py )
		return 0 ;
	if(!BN_hex2bn(&Px , str_Px))
	   return 0 ;
	if(!BN_hex2bn(&Py , str_Py))
	   return 0 ;
	
	if(!EC_POINT_set_affine_coordinates_GFp(group, Qs, Px, Py, ctx))     //Set Server's public key from the data in common_data_head.h (point (x, y) on the elliptic curve) 
	   return 0 ;
	if(!EC_POINT_is_on_curve(group, Qs, ctx))
	   return 0 ;

	if(!EC_POINT_mul(group , B, NULL , Qs , ru , ctx ))  //B = [ru]Qs
	   return 0 ;

	Bx = BN_new();
	By = BN_new();
	if (!Bx || !By)
		return -1;
	if(!EC_POINT_get_affine_coordinates_GFp(group , B , Bx , By , ctx))
	    return 0 ;

	if(!BN_bn2bin(Bx, bBu))
	   return 0 ;
	if(!BN_bn2bin(By, bBu + 32))
	   return 0 ;

	SHA256_Init(&sha256_ctx);
	SHA256_Update(&sha256_ctx, HIdu, HASH_LEN);
	SHA256_Update(&sha256_ctx, bBu, HASH_LEN * 2);
	SHA256_Final(U, &sha256_ctx);                         //U = h(HId || B)

	for(i = 0; i < HASH_LEN; i ++)
	{
		Du[i] = Cu[i] ^ U[i];                             //D = C ^ h (HId || B)
	}

	SHA256_Init(&sha256_ctx);
	SHA256_Update(&sha256_ctx, Du, HASH_LEN);
	SHA256_Update(&sha256_ctx, bBu, HASH_LEN * 2);
	SHA256_Update(&sha256_ctx, Cu, HASH_LEN);
	SHA256_Final(Tu, &sha256_ctx);


// --------------- Server ------------------//
	
	SHA256(str_Sp, strlen(str_Sp), Us);

	for(i = 0; i < HASH_LEN; i ++)
	{
		HIds[i] = N[i] ^ Us[i];
	}													//HId=n��h(sp)

	Sp  = BN_new() ;
	Bsx = BN_new();
	Bsy = BN_new();
	Bs = EC_POINT_new(group);
	if(!Sp || !Bsx || !Bsy || !Bs)
		return 0;
	if(!BN_hex2bn(&Sp , str_Sp))
	    return 0 ;

	if(!EC_POINT_mul(group , Bs, NULL , A , Sp , ctx ))  //Bs = [Sp] A
	    return 0 ;

	if(!EC_POINT_get_affine_coordinates_GFp(group , Bs, Bsx, Bsy, ctx))
	    return 0 ;

	if(!BN_bn2bin(Bsx, bBs))
	    return 0 ;
	if(!BN_bn2bin(Bsy, bBs + 32))
	    return 0 ;

	memset(Us, 0, HASH_LEN);
	SHA256_Init(&sha256_ctx);                          
	SHA256_Update(&sha256_ctx, HIds, HASH_LEN);
	SHA256_Update(&sha256_ctx, bBs, HASH_LEN * 2); // Us = h(HId || B)
	SHA256_Final(Us, &sha256_ctx);

	for(i = 0; i < HASH_LEN; i ++)
	{
		Cs[i] = Du[i] ^ Us[i];             //C = D ^ Us
	}

	SHA256_Init(&sha256_ctx);
	SHA256_Update(&sha256_ctx, Du , HASH_LEN);
	SHA256_Update(&sha256_ctx, bBs, HASH_LEN * 2);
	SHA256_Update(&sha256_ctx, Cs, HASH_LEN);
	SHA256_Final(Ts, &sha256_ctx);

	for (i = 0; i < HASH_LEN; i ++)
	{
		if (Tu[i] != Ts[i])
		{
			printf("T* != T Aborted First Authentication Phase\n");
			return -1;
		}
	}
	printf("T* == T Successful First Authentication Phase\n");

	rs = BN_new();
	if (!rs)
		return -1;
	BN_pseudo_rand(rs, 256, 1, 1);

	E   = EC_POINT_new(group);
	SKs = EC_POINT_new(group);
	SKsx = BN_new();
	SKsy = BN_new();
	if (!E || !SKs || !SKsx || !SKsy) 
		return 0;
	if(!EC_POINT_mul(group , E, NULL , Qs , rs , ctx ))   //E = [rs]*Qs
	   return 0 ;

	if(!EC_POINT_mul(group , SKs, NULL , Bs , rs , ctx ))  //SKs = [rs]*Bs
	   return 0 ;

	if(!EC_POINT_get_affine_coordinates_GFp(group , SKs , SKsx, SKsy, ctx))
	    return 0 ;
	if(!BN_bn2bin(SKsx, bSKs))
	    return 0 ;

	if(!BN_bn2bin(SKsy, bSKs + 32))
	    return 0 ;
	SHA256_Init(&sha256_ctx);
	SHA256_Update(&sha256_ctx, bSKs, HASH_LEN * 2);
	SHA256_Update(&sha256_ctx, Cs  , HASH_LEN);
	SHA256_Update(&sha256_ctx, bBs , HASH_LEN * 2);
	SHA256_Final(auths, &sha256_ctx);				//auths=h(sks||C||B)

// -------------- User --------------------//

	SKu   = EC_POINT_new(group);
	SKux = BN_new();
	SKuy = BN_new();
	if (!SKu || !SKux || !SKuy)
		return -1;

	if(!EC_POINT_mul(group , SKu, NULL , E , ru , ctx ))   //SKu = [ru]E
	   return 0 ;
	if(!EC_POINT_get_affine_coordinates_GFp(group , SKu, SKux, SKuy, ctx))
	    return 0 ;

	if(!BN_bn2bin(SKux, bSKu))
	    return 0 ;
	if(!BN_bn2bin(SKuy, bSKu + 32))
	    return 0 ;


	SHA256_Init(&sha256_ctx);
	SHA256_Update(&sha256_ctx, bSKu, HASH_LEN * 2);
	SHA256_Update(&sha256_ctx, Cu , HASH_LEN);
	SHA256_Update(&sha256_ctx, bBu , HASH_LEN * 2);
	SHA256_Final(authsp, &sha256_ctx);					//auth's=h(sku||C||B)

	for (i = 0; i < HASH_LEN; i ++)
	{
		if (auths[i] != authsp[i])
		{
			printf("Auths* != Auths Aborted Second Authentication Phase\n");
		}
	}
	printf("Auths* == Auths Successful Second Authentication Phase\n");
	
	SHA256_Init(&sha256_ctx);
	SHA256_Update(&sha256_ctx, bSKu, HASH_LEN * 2);
	SHA256_Update(&sha256_ctx, Cu , HASH_LEN);
	SHA256_Update(&sha256_ctx, bBu , HASH_LEN * 2);
	SHA256_Update(&sha256_ctx, bEs , HASH_LEN * 2);
	SHA256_Final(authu, &sha256_ctx);					//authu=h(sku||C||B||E)


// ---------------------- Server ----------------------------//


	SHA256_Init(&sha256_ctx);
	SHA256_Update(&sha256_ctx, bSKs, HASH_LEN * 2);
	SHA256_Update(&sha256_ctx, Cs , HASH_LEN);
	SHA256_Update(&sha256_ctx, bBs , HASH_LEN * 2);
	SHA256_Update(&sha256_ctx, bEs , HASH_LEN * 2);
	SHA256_Final(authup, &sha256_ctx);

	for (i = 0; i < HASH_LEN; i ++)
	{
		if (authu[i] != authup[i])
		{
			printf("Authu != Authup Aborted Third Authentication Phase\n");
			return -1;
		}
	}
	printf("Authu == Authup Successful Third Authentication Phase\n");
	printf("Login authentication is successful\n\n");

	BN_free(Bx); BN_free(By); BN_free(SKsx); BN_free(SKsy);
	BN_free(Bsx); BN_free(Bsy); BN_free(SKux); BN_free(SKuy);
	BN_free(ru); BN_free(Sp); BN_free(rs); BN_free(Px);  BN_free(Py);
	EC_POINT_free(A); EC_POINT_free(B); EC_POINT_free(Qs); EC_POINT_free(E); 
	EC_POINT_free(SKs); EC_POINT_free(Bs); EC_POINT_free(SKu);  
} 


void password_update(char* Id, char* pw, char* Up, char* pwnew, char* Upnew, unsigned char* N, unsigned char* sk)
{// --------------- Server ------------------//
	int i = 0;//V=h(sk||h(id||h(pw||up)))
	SHA256_CTX sha256_ctx;
	unsigned char Us[HASH_LEN] = { 0 };
	unsigned char Us1[HASH_LEN] = { 0 };
	unsigned char Us2[HASH_LEN] = { 0 };
	unsigned char V[HASH_LEN] = { 0 };
	unsigned char M[HASH_LEN] = { 0 };
	unsigned char Vs[HASH_LEN] = { 0 };
	unsigned char Nnew[HASH_LEN] = { 0 };

	SHA256_Init(&sha256_ctx);
	SHA256_Update(&sha256_ctx, pw, strlen(pw));
	SHA256_Update(&sha256_ctx, Up, strlen(Up));
	SHA256_Final(Us, &sha256_ctx);			//h(pw||up)

	SHA256_Init(&sha256_ctx);
	SHA256_Update(&sha256_ctx, Id, strlen(Id));
	SHA256_Update(&sha256_ctx, Us, HASH_LEN);
	SHA256_Final(Us1, &sha256_ctx);			//h(id||h(pw||up))

	SHA256_Init(&sha256_ctx);
	SHA256_Update(&sha256_ctx, sk, HASH_LEN *2);
	SHA256_Update(&sha256_ctx, Us1, HASH_LEN);
	SHA256_Final(V, &sha256_ctx);				//V=h(sk||h(id||h(pw||up)))

	SHA256_Init(&sha256_ctx);
	SHA256_Update(&sha256_ctx, pwnew, strlen(pwnew));
	SHA256_Update(&sha256_ctx, Upnew, strlen(Upnew));
	SHA256_Final(Us, &sha256_ctx);				//h(pwnew||upnew)

	SHA256_Init(&sha256_ctx);
	SHA256_Update(&sha256_ctx, Id, strlen(Id));
	SHA256_Update(&sha256_ctx, Us, HASH_LEN);
	SHA256_Final(Us1, &sha256_ctx);				//h(id||h(pwnew||upnew))

	SHA256_Init(&sha256_ctx);
	SHA256_Update(&sha256_ctx, Id, strlen(Id));
	SHA256_Update(&sha256_ctx, sk, HASH_LEN *2);
	SHA256_Final(Us, &sha256_ctx);					//h(id||sk)

	for (i = 0; i < HASH_LEN; i++)
	{
		M[i] = Us[i] ^ Us1[i];             //M=h(id||sk) ^ h(id||h(pwnew||upnew))
	}

	SHA256_Init(&sha256_ctx);
	SHA256_Update(&sha256_ctx, str_Sp, strlen(str_Sp));
	SHA256_Final(Us, &sha256_ctx);				//h(sp)

	for (i = 0; i < HASH_LEN; i++)
	{
		Us1[i] = N[i] ^ Us[i];             //N ^ h(sp)
	}

	SHA256_Init(&sha256_ctx);
	SHA256_Update(&sha256_ctx, sk, HASH_LEN *2);
	SHA256_Update(&sha256_ctx, Us1, HASH_LEN );
	SHA256_Final(Vs, &sha256_ctx);

	for (i = 0; i < HASH_LEN; i++)
	{
		if (Vs[i] != V[i])
		{
			printf("Vs != V Aborted Password Update Authentication Phase\n");
			return ;
		}
	}
	printf("Vs == V Successful Password Update Authentication Phase\n");
	
	SHA256_Init(&sha256_ctx);
	SHA256_Update(&sha256_ctx, str_Sp, strlen(str_Sp));
	SHA256_Final(Us, &sha256_ctx);					//h(sp)

	SHA256_Init(&sha256_ctx);
	SHA256_Update(&sha256_ctx, Id, strlen(Id));
	SHA256_Update(&sha256_ctx, sk, HASH_LEN *2);
	SHA256_Final(Us1, &sha256_ctx);             //h(id||sk)

	for (i = 0; i < HASH_LEN; i++)
	{
		Us2[i] = Us1[i] ^ Us[i];             //h(sp) ^ h(id||sk)
	}

	for (i = 0; i < HASH_LEN; i++)
	{
		Nnew[i] = Us2[i] ^ N[i];             //h(sp) ^ h(id||sk)
	}
	printf("Password update is successful\n\n");
}
