# Supplementary material for: An improved and efficient mutual authentication scheme for session initiation protocol
Source: PLoS One. 2019 Mar 28;14(3):e0213688. doi: 10.1371/journal.pone.0213688 (PMC6438602; doi:10.1371/journal.pone.0213688)
Supplement: S3 Code — The VS code for analyzing the performance of the Kumari’s scheme. (ZIP) [file pone.0213688.s007.zip › Kumari's scheme/PerfComp/Debug/PerfComp.tlog/PerfComp.lastbuildstate]

#TargetFrameworkVersion=v4.0:PlatformToolSet=v141:EnableManagedIncrementalBuild=false:VCToolArchitecture=Native32Bit:WindowsTargetPlatformVersion=10.0.16299.0
Debug|Win32|E:\张媛媛\comparison\Kumari's scheme\|
