# Supplementary material for: An improved and efficient mutual authentication scheme for session initiation protocol
Source: PLoS One. 2019 Mar 28;14(3):e0213688. doi: 10.1371/journal.pone.0213688 (PMC6438602; doi:10.1371/journal.pone.0213688)
Supplement: S3 Code — The VS code for analyzing the performance of the Kumari’s scheme. (ZIP) [file pone.0213688.s007.zip › Kumari's scheme/PerfComp/Kumari_scheme.c]

#include "Kumari_scheme.h"
#include "common_data_head.h"
#include "openssl/sha.h"
#include "openssl/bn.h"
#include "openssl/ec.h"
#include "string.h"


EC_GROUP *group = NULL;

int init()
{
	BN_CTX *ctx = NULL;
    BIGNUM *p, *a, *b, *n, *x, *y;
    EC_POINT *G;

    ctx = BN_CTX_new() ;
    if(!ctx)
	   return 0 ;
   	
	p = BN_new();
	a = BN_new();
	b = BN_new();
	if (!p || !a || !b) 
		return 0;

	group = EC_GROUP_new(EC_GFp_mont_method()); 
	if (!group) 
		return 0;

	if (!BN_hex2bn(&p, str_p)) 
		return 0;
	if (1 != BN_is_prime_ex(p, BN_prime_checks, ctx, NULL)) 
		return 0;
	if (!BN_hex2bn(&a, str_a)) 
		return 0;
	if (!BN_hex2bn(&b, str_b)) 
		return 0;
	if (!EC_GROUP_set_curve_GFp(group, p, a, b, ctx)) 
		return 0;

	x = BN_new();
	y = BN_new();
	n = BN_new();
	if (!x || !y || !n ) 
		return 0;
    
	G = EC_POINT_new(group);
	if (!G) 
		return 0;

	if (!BN_hex2bn(&x, str_x)) 
		return 0;
	if (!BN_hex2bn(&y, str_y)) 
		return 0;
	if (!EC_POINT_set_affine_coordinates_GFp(group, G, x, y, ctx)) 
		return 0;
	if (!EC_POINT_is_on_curve(group, G, ctx)) 
		return 0;
	if (!BN_hex2bn(&n, str_n)) 
		return 0;
	if (!EC_GROUP_set_generator(group, G, n , BN_value_one())) 
		return 0;  
}


void registration(char* Id, char* pw, unsigned char* VPw, unsigned char* PId )
{
	SHA256_CTX ctx;
	int i;
	unsigned char Us[HASH_LEN]  = {0};
	unsigned char T[HASH_LEN] = { 0 };

	SHA256_Init(&ctx);
	SHA256_Update(&ctx, Id, strlen(Id));
	SHA256_Update(&ctx, pw, strlen(pw));
	SHA256_Final(T, &ctx);						//T=h(Id||Pw)

	for (i = 0; i<32; i++)
	{
		PId[i] = (rand() % 10 + '0');
	}                                               //assgin PId

	SHA256_Init(&ctx);
	SHA256_Update(&ctx, str_Sp, strlen(str_Sp));
	SHA256_Update(&ctx, PId, HASH_LEN);
	SHA256_Final(Us, &ctx);			

	for (i = 0; i < HASH_LEN; i++)
	{
		VPw[i] = T[i] ^ Us[i];					//VPw=T ^ h(sp||PId)
	}

	printf("Registered successfully\n\n");
}

int login_auth_phase(char* Id, char* pw, unsigned char* VPw, unsigned char* PId, unsigned char* Sk)
{
	int i = 0;
	SHA256_CTX sha256_ctx;
	BN_CTX *ctx = NULL;
	BIGNUM *Ru, *Rs, *Ax, *Ay, *BignumId , *IdRu, *IdRs;
	BIGNUM *SKsx, *SKsy, *SKux, *SKuy, *Gux, *Guy, *Gsx, *Gsy;
	EC_POINT *A, *As, *G, *SKs, *SKu;

	unsigned char T[HASH_LEN] = { 0 };
	unsigned char aAu[HASH_LEN * 2] = { 0 };
	unsigned char B[HASH_LEN * 2] = { 0 };
	unsigned char HId[HASH_LEN] = { 0 };
	unsigned char C[HASH_LEN] = { 0 };
	unsigned char T1[HASH_LEN] = { 0 };
	unsigned char aAs[HASH_LEN * 2] = { 0 };
	unsigned char Ids[HASH_LEN] = { 0 };
	unsigned char C1[HASH_LEN] = { 0 };
	unsigned char sSks[HASH_LEN * 2] = { 0 };
	unsigned char auths[HASH_LEN] = {0};
	unsigned char uSku[HASH_LEN * 2] = { 0 };
	unsigned char auth1s[HASH_LEN] = { 0 };
	unsigned char authu[HASH_LEN] = { 0 };
	unsigned char auth1u[HASH_LEN] = { 0 };
	unsigned char uGu[HASH_LEN * 2] = { 0 };
	unsigned char sGs[HASH_LEN * 2] = { 0 };
	unsigned char Temp[HASH_LEN] = {0};


	ctx = BN_CTX_new() ;
    if(!ctx)
	   return 0 ;
	
// ------------------ User ------------------//
	Ru = BN_new();
	if (!Ru) 
		return -1;
	BN_pseudo_rand(Ru, 256, 1, 1);                              //generate Ru

	time_t time1 = time(0);
	char * Tu = ctime(&time1);									//generate Tu

	SHA256_Init(&sha256_ctx);
	SHA256_Update(&sha256_ctx, Id, strlen(Id));
	SHA256_Update(&sha256_ctx, pw, strlen(pw));
	SHA256_Final(T, &sha256_ctx);						 //T = h(Id || Pw)

	A = EC_POINT_new(group);
	if (!A)
		return -1;
	if(!EC_POINT_mul(group, A, Ru, NULL , NULL , ctx))          //A = [Ru]*P
	    return 0 ;

	Ax = BN_new();
	Ay = BN_new();
	if (!Ax || !Ay)
		return -1;
	if (!EC_POINT_get_affine_coordinates_GFp(group, A, Ax, Ay, ctx))
		return 0;
	if (!BN_bn2bin(Ax, aAu))
		return 0;
	if (!BN_bn2bin(Ay, aAu + 32))
		return 0;

	for (i = 0; i < HASH_LEN *2; i++)
	{
		B[i] = T[i] ^ aAu[i];					//B=T ¨’ A
	}

	SHA256_Init(&sha256_ctx);
	SHA256_Update(&sha256_ctx, PId, HASH_LEN);
	SHA256_Update(&sha256_ctx, T, HASH_LEN );
	SHA256_Update(&sha256_ctx, Tu, strlen(Tu));
	SHA256_Final(Temp, &sha256_ctx);							

	for (i = 0; i < HASH_LEN; i++)
	{
		HId[i] = Id[i] ^ Temp[i];					//HId= Id ^ h(PId||T||Tu)
	}

	SHA256_Init(&sha256_ctx);
	SHA256_Update(&sha256_ctx, Id, strlen(Id));
	SHA256_Update(&sha256_ctx, T, HASH_LEN);
	SHA256_Update(&sha256_ctx, Tu, strlen(Tu));
	SHA256_Final(C, &sha256_ctx);				//C=h(Id||T||Tu)


// --------------- Server ------------------//

	time_t time2 = time(0);
	char * Ts = ctime(&time2);									//generate Ts

	for (i = 0; i < strlen(Tu); i++)
	{
		if (Tu[i] != Ts[i])
		{
			printf("Tu != Ts\n");
			return -1;
		}
	}
	printf("Ts-Tu=<¡÷T verify success\n");						//CHEACK Tu

	SHA256_Init(&sha256_ctx);
	SHA256_Update(&sha256_ctx, str_Sp, strlen(str_Sp));
	SHA256_Update(&sha256_ctx, PId, HASH_LEN);
	SHA256_Final(Temp, &sha256_ctx);

	for (i = 0; i < HASH_LEN; i++)
	{
		T1[i] = VPw[i] ^ Temp[i];					//T1= VPw ^ h(Sp||PId)£¨In fact, T1 symbols T on server side, the following parameter are equally applicable£©
	}

	for (i = 0; i < HASH_LEN *2; i++)
	{
		aAs[i] = B[i] ^ T1[i];					//A= B ^ T
	}

	SHA256_Init(&sha256_ctx);
	SHA256_Update(&sha256_ctx, PId, HASH_LEN);
	SHA256_Update(&sha256_ctx, T1, HASH_LEN);
	SHA256_Update(&sha256_ctx, Tu, strlen(Tu));
	SHA256_Final(Temp, &sha256_ctx);

	for (i = 0; i < HASH_LEN; i++)
	{
		Ids[i] = HId[i] ^ Temp[i];					//Id= HId ^ h(PId||T||Tu)
	}

	SHA256_Init(&sha256_ctx);
	SHA256_Update(&sha256_ctx, Ids, strlen(Ids));
	SHA256_Update(&sha256_ctx, T1, HASH_LEN);
	SHA256_Update(&sha256_ctx, Tu, strlen(Tu));
	SHA256_Final(C1, &sha256_ctx);				//C1=h(id||T||Tu)

	for (i = 0; i < HASH_LEN; i++)
	{
		if (C[i] != C1[i])
		{
			printf("C != C1 verify C illegal\n");
			return -1;
		}
	}
	printf("C == C1 verify C legitimate\n");						//CHEACK C*

	Rs = BN_new();
	if (!Rs)
		return -1;
	BN_pseudo_rand(Rs, 256, 1, 1);                      //generate Rs

	G = EC_POINT_new(group);
	if (!G)
		return -1;
	if (!EC_POINT_mul(group, G, Rs, NULL, NULL, ctx))          //G = [Rs]*P
		return 0;

	if (!G)
		return -1;
	Gsx = BN_new();
	Gsy = BN_new();
	if (!EC_POINT_get_affine_coordinates_GFp(group, G, Gsx, Gsy, ctx))
		return 0;
	if (!BN_bn2bin(Gsx, sGs))
		return 0;
	if (!BN_bn2bin(Gsy, sGs + 32))
		return 0;

	i = strlen(Id);
	BignumId = BN_new();
	BN_bin2bn(Id, i ,BignumId);

	IdRs = BN_new();
	if (!BN_mul(IdRs, BignumId, Rs, ctx))						//compute IdRs
		return -1;
	As = EC_POINT_new(group);
	if (!As)
		return -1;
	if (!EC_POINT_mul(group, As, Ru, NULL, NULL, ctx))
		return 0;												//compute A

	SKs = EC_POINT_new(group);
	if (!SKs)
		return -1;
	if (!EC_POINT_mul(group, SKs, NULL,As , IdRs, ctx))						//SKs=(Id Rs)A
		return 0;

	SKsx = BN_new();
	SKsy = BN_new();
	if (!SKsx || !SKsy)
		return -1;
	if (!EC_POINT_get_affine_coordinates_GFp(group, SKs, SKsx, SKsy, ctx))
		return 0;

	if (!BN_bn2bin(SKsx, sSks))
		return 0;
	if (!BN_bn2bin(SKsy, sSks + 32))
		return 0;

	SHA256_Init(&sha256_ctx);
	SHA256_Update(&sha256_ctx, sSks, HASH_LEN *2);
	SHA256_Update(&sha256_ctx, T1, HASH_LEN);
	SHA256_Update(&sha256_ctx, aAs, HASH_LEN );
	SHA256_Update(&sha256_ctx, Ts, strlen(Ts));
	SHA256_Final(auths, &sha256_ctx);									//Auths=h(sks||T||A||Ts)

		// ------------------ User ------------------//

	time_t time3 = time(0);
	char * Tu1 = ctime(&time3);									//generate Tu1										

	for (i = 0; i < strlen(Tu); i++)
	{
		if (Tu1[i] != Ts[i])
		{
			printf("Tu != Ts\n");
			return -1;
		}
	}
	printf("Tu1-Ts=<¡÷T Verify success\n");						//CHEACK Tu1

	i = strlen(Id);
	BN_free(BignumId);
	BignumId = BN_new();
	IdRu = BN_new();
	if (!BignumId || !IdRu)
		return -1;
	BN_bin2bn(Id, i, BignumId);
	
	if (!BN_mul(IdRu, BignumId, Ru, ctx))
		return -1;

	SKu = EC_POINT_new(group);
	if (!SKu)
		return -1;
	if (!EC_POINT_mul(group, SKu, NULL, G, IdRu, ctx))						//SKu=(Id Ru)G
		return 0;

	SKux = BN_new(); 
	SKuy = BN_new();
	if (!EC_POINT_get_affine_coordinates_GFp(group, SKu, SKux, SKuy, ctx))
		return 0;
	if (!BN_bn2bin(SKux, uSku))
		return 0;
	if (!BN_bn2bin(SKuy, uSku + 32))
		return 0;

	SHA256_Init(&sha256_ctx);
	SHA256_Update(&sha256_ctx, uSku, HASH_LEN * 2);
	SHA256_Update(&sha256_ctx, T, HASH_LEN);
	SHA256_Update(&sha256_ctx, aAu, HASH_LEN);
	SHA256_Update(&sha256_ctx, Ts, strlen(Ts));
	SHA256_Final(auth1s, &sha256_ctx);						//auth1s=h(sku||T||A||Ts)

	for (i = 0; i < HASH_LEN; i++)
	{
		if (auth1s[i] != auths[i])
		{
			printf("auth1s != auths verify auths illegal\n");
			return -1;
		}
	}
	printf("auth1s = auths verify auths legitimate\n");

	if (!G)
		return -1;
	Gux = BN_new();
	Guy = BN_new();
	if (!EC_POINT_get_affine_coordinates_GFp(group, G, Gux, Guy, ctx))
		return 0;
	if (!BN_bn2bin(Gux, uGu))
		return 0;
	if (!BN_bn2bin(Guy, uGu + 32))
		return 0;

	SHA256_Init(&sha256_ctx);
	SHA256_Update(&sha256_ctx, uSku, HASH_LEN * 2);
	SHA256_Update(&sha256_ctx, T, HASH_LEN);
	SHA256_Update(&sha256_ctx, uGu, HASH_LEN *2);
	SHA256_Final(authu, &sha256_ctx);					//authuu=h(sku||T||G)

		// --------------- Server ------------------//


	SHA256_Init(&sha256_ctx);
	SHA256_Update(&sha256_ctx, sSks, HASH_LEN * 2);
	SHA256_Update(&sha256_ctx, T1, HASH_LEN);
	SHA256_Update(&sha256_ctx, sGs, HASH_LEN *2);
	SHA256_Final(auth1u, &sha256_ctx);					//authus=h(sks||T||G)

	for (i = 0; i < HASH_LEN; i++)
	{
		if (authu[i] != auth1u[i])
		{
			printf("auth1u != authu verify authu illegal\n");
			return -1;
		}
	}
	printf("auth1u = authu verify authu legitimate\n");

	for (i = 0; i < HASH_LEN *2; i++)
	{
		Sk[i] = sSks[i];
		if (Sk[i] != sSks[i])
		{
			printf("Sk != sSks verify Sk illegal\n");
			return -1;
		}
	}
	printf("Sk = sSks verify Sk legitimate\n");
	printf("Logined successfully\n\n");
	
	BN_free(BignumId); BN_free(IdRu); BN_free(IdRs); BN_free(Gsx); BN_free(Gsy); 
	BN_free(Ax); BN_free(Ay);
    BN_free(SKsx) ; BN_free(SKsy) ; 
	BN_free(SKux); BN_free(SKuy);  BN_free(Gux); BN_free(Guy);
	BN_free(Ru) ;  BN_free(Rs) ; 
	EC_POINT_free(A);  EC_POINT_free(As); 
	EC_POINT_free(G); EC_POINT_free(SKs); EC_POINT_free(SKu);  
} 

void password_update_phase(unsigned char* PId, char* Id, char* pw, unsigned char* Sk, char* pwnew, unsigned char* VPw)
{
	int i = 0;
	SHA256_CTX sha256_ctx;
	unsigned char V[HASH_LEN] = { 0 };
	unsigned char M[HASH_LEN] = { 0 };
	unsigned char V1[HASH_LEN] = { 0 };
	unsigned char Temp1[HASH_LEN] = { 0 };
	unsigned char Temp2[HASH_LEN] = { 0 };
	unsigned char Temp3[HASH_LEN] = { 0 };
	unsigned char VPwnew[HASH_LEN] = { 0 };

	// --------------- User ------------------//
	SHA256_Init(&sha256_ctx);
	SHA256_Update(&sha256_ctx, PId, HASH_LEN);
	SHA256_Update(&sha256_ctx, Sk, HASH_LEN *2);
	SHA256_Final(Temp1, &sha256_ctx);			

	SHA256_Init(&sha256_ctx);
	SHA256_Update(&sha256_ctx, Id, strlen(Id));
	SHA256_Update(&sha256_ctx, pwnew, strlen(pwnew));
	SHA256_Final(Temp2, &sha256_ctx);

	for (i = 0; i < HASH_LEN; i++)
	{
		M[i] = Temp1[i] ^ Temp2[i];					//M= h(PId||sk) ^ h(id||pwnew)
	}

	SHA256_Init(&sha256_ctx);
	SHA256_Update(&sha256_ctx, Id, strlen(Id));
	SHA256_Update(&sha256_ctx, pw, strlen(pw));
	SHA256_Final(Temp1, &sha256_ctx);

	SHA256_Init(&sha256_ctx);
	SHA256_Update(&sha256_ctx, Sk, HASH_LEN *2);
	SHA256_Update(&sha256_ctx, Temp1, HASH_LEN);
	SHA256_Final(V, &sha256_ctx);					//V=h(sk||h(id||pw))

// --------------- Server ------------------//
	SHA256_Init(&sha256_ctx);
	SHA256_Update(&sha256_ctx, str_Sp, strlen(str_Sp));
	SHA256_Update(&sha256_ctx, PId, HASH_LEN);
	SHA256_Final(Temp1, &sha256_ctx);

	for (i = 0; i < HASH_LEN; i++)
	{
		Temp2[i] = VPw[i] ^ Temp1[i];					
	}
	SHA256_Init(&sha256_ctx);
	SHA256_Update(&sha256_ctx, Sk, HASH_LEN *2);
	SHA256_Update(&sha256_ctx, Temp2, HASH_LEN);
	SHA256_Final(V1, &sha256_ctx);				//V*=h(sk||VPw ^ h(Sp||PId))

	for (i = 0; i < HASH_LEN; i++)
	{
		if (V[i] != V1[i])
		{
			printf("V != V* verify V illegal\n");
			return -1;
		}
	}
	printf("V = V* verify V legitimate\n");							//check V*

	SHA256_Init(&sha256_ctx);
	SHA256_Update(&sha256_ctx, str_Sp, strlen(str_Sp));
	SHA256_Update(&sha256_ctx, PId, HASH_LEN);
	SHA256_Final(Temp1, &sha256_ctx);

	SHA256_Init(&sha256_ctx);
	SHA256_Update(&sha256_ctx, PId, HASH_LEN);
	SHA256_Update(&sha256_ctx, Sk, HASH_LEN *2);
	SHA256_Final(Temp2, &sha256_ctx);

	for (i = 0; i < HASH_LEN; i++)
	{
		Temp3[i] = M[i] ^ Temp1[i];					
	}

	for (i = 0; i < HASH_LEN; i++)
	{
		VPwnew[i] = Temp3[i] ^ Temp2[i];
	}												//VPwnew=M ^ h(Sp||PId) ^ h(PId||sk)
	printf("Password updated successfully\n\n");
}
