# Supplementary material for: An improved and efficient mutual authentication scheme for session initiation protocol
Source: PLoS One. 2019 Mar 28;14(3):e0213688. doi: 10.1371/journal.pone.0213688 (PMC6438602; doi:10.1371/journal.pone.0213688)
Supplement: S3 Code — The VS code for analyzing the performance of the Kumari’s scheme. (ZIP) [file pone.0213688.s007.zip › Kumari's scheme/PerfComp/Kumari_scheme.h]

#ifndef QIU_SCHEME_HEADER_H
#define QIU_SCHEME_HEADER_H

#define  HASH_LEN  32
#define  POINT_LEN  32

int init();

void registration(char* Id, char* pw, unsigned char* VPw, unsigned char* PId);

int login_auth_phase(char* Id, char* pw, unsigned char* VPw, unsigned char* PId, unsigned char* Sk);

void password_update_phase(unsigned char* PId, char* Id, char* pw, unsigned char* Sk, char* pwnew, unsigned char* VPw);

#endif
