# Supplementary material for: An improved and efficient mutual authentication scheme for session initiation protocol
Source: PLoS One. 2019 Mar 28;14(3):e0213688. doi: 10.1371/journal.pone.0213688 (PMC6438602; doi:10.1371/journal.pone.0213688)
Supplement: S4 Code — The VS code for analyzing the performance of the Chaudhry’s scheme. (ZIP) [file pone.0213688.s008.zip › Chaudhry's scheme/PerfComp/Chaudhry_scheme.c]

#include "Chaudhry_scheme.h"
#include "common_data_head.h"
#include "openssl/sha.h"
#include "openssl/bn.h"
#include "openssl/ec.h"
#include "string.h"


EC_GROUP *group = NULL;

int init()
{
	BN_CTX *ctx = NULL;
    BIGNUM *p, *a, *b, *n, *x, *y;
    EC_POINT *G;

    ctx = BN_CTX_new() ;
    if(!ctx)
	   return 0 ;
   	
	p = BN_new();
	a = BN_new();
	b = BN_new();
	if (!p || !a || !b) 
		return 0;

	group = EC_GROUP_new(EC_GFp_mont_method()); 
	if (!group) 
		return 0;

	if (!BN_hex2bn(&p, str_p)) 
		return 0;
	if (1 != BN_is_prime_ex(p, BN_prime_checks, ctx, NULL)) 
		return 0;
	if (!BN_hex2bn(&a, str_a)) 
		return 0;
	if (!BN_hex2bn(&b, str_b)) 
		return 0;
	if (!EC_GROUP_set_curve_GFp(group, p, a, b, ctx)) 
		return 0;

	x = BN_new();
	y = BN_new();
	n = BN_new();
	if (!x || !y || !n ) 
		return 0;
    
	G = EC_POINT_new(group);
	if (!G) 
		return 0;

	if (!BN_hex2bn(&x, str_x)) 
		return 0;
	if (!BN_hex2bn(&y, str_y)) 
		return 0;
	if (!EC_POINT_set_affine_coordinates_GFp(group, G, x, y, ctx)) 
		return 0;
	if (!EC_POINT_is_on_curve(group, G, ctx)) 
		return 0;
	if (!BN_hex2bn(&n, str_n)) 
		return 0;
	if (!EC_GROUP_set_generator(group, G, n , BN_value_one())) 
		return 0;  
}


void registration(char* id, char* pw, char* Up, unsigned char* VPw, unsigned char* N )
{
	SHA256_CTX ctx;
	int i;
	unsigned char Us[HASH_LEN]  = {0};
	unsigned char I[HASH_LEN] = { 0 };
 
	SHA256_Init(&ctx);
	SHA256_Update(&ctx, pw, strlen(pw));
	SHA256_Update(&ctx, Up, strlen(Up));
	SHA256_Final(VPw, &ctx);							//vpw=h(pw||Up)

	SHA256_Init(&ctx);
	SHA256_Update(&ctx, id, strlen(id));
	SHA256_Update(&ctx, VPw, HASH_LEN);
	SHA256_Final(I, &ctx);								//I=h(id||VPw)

	SHA256_Init(&ctx);
	SHA256_Update(&ctx, str_Sp, strlen(str_Sp));
	SHA256_Update(&ctx, id, strlen(id));
	SHA256_Final(Us, &ctx);								//Us=h(Sp||id)
	
	for (i = 0; i < HASH_LEN; i ++)
	{
		N[i] = I[i] ^ Us[i];							//N=h(sp||id)��I
	}
	printf("Registration succeeds\n\n");
}

int login_auth_phase(char* Id, char* Up, unsigned char* pw, unsigned char* N )
{
	int i = 0;
	SHA256_CTX sha256_ctx;
	BN_CTX *ctx = NULL;
	BIGNUM *Aux, *Auy , *Asx, *Asy;
	BIGNUM *ru, *Sp, *rs, *Px, *Py, *n, *InverseSp;
	BIGNUM *Bux, *Buy, *SKsx, *SKsy ,*Dx, *Dy, *SKux, *SKuy, *Bsx, *Bsy;
	EC_POINT *Au, *As, *Bu, *Qs, *D, *SKsu, *SKus;
	unsigned char VPw[HASH_LEN] = { 0 };
	unsigned char Iu[HASH_LEN] = { 0 };	
	unsigned char DId[HASH_LEN] = { 0 };
	unsigned char authu[HASH_LEN] = {0};
	unsigned char Ids[HASH_LEN] = { 0 };
	unsigned char auth1u[HASH_LEN] = { 0 };
	unsigned char dDs[HASH_LEN * 2] = { 0 };
	unsigned char aAs[HASH_LEN * 2] = { 0 };
    unsigned char auths[HASH_LEN] = {0};
	unsigned char auth1s[HASH_LEN] = { 0 };
	unsigned char Is[HASH_LEN] = { 0 };
	unsigned char E[HASH_LEN] = { 0 };
	unsigned char aAu[HASH_LEN * 2] = { 0 };
	unsigned char sSKu[HASH_LEN * 2] = {0};
	unsigned char sSKs[HASH_LEN * 2] = { 0 };
	unsigned char bBu[HASH_LEN * 2] = {0};
	unsigned char bBs[HASH_LEN * 2] = {0};
	unsigned char dDu[HASH_LEN * 2] = { 0 };
	unsigned char Us[HASH_LEN] = { 0 };

	ctx = BN_CTX_new() ;
    if(!ctx)
	   return 0 ;
	
// ------------------ User ------------------//
	ru = BN_new();
	if (!ru) 
		return -1;
	BN_pseudo_rand(ru, 256, 1, 1);                      //Generating random number ru
	
	SHA256_Init(&sha256_ctx);
	SHA256_Update(&sha256_ctx, pw, strlen(pw));
	SHA256_Update(&sha256_ctx, Up, strlen(Up));
	SHA256_Final(VPw, &sha256_ctx);						 //VPw = h(pw || up)

	SHA256_Init(&sha256_ctx);
	SHA256_Update(&sha256_ctx, Id, strlen(Id));
	SHA256_Update(&sha256_ctx, VPw, HASH_LEN);
	SHA256_Final(Iu, &sha256_ctx);							//I=h(id||VPw)

	Au = EC_POINT_new(group);
	Bu = EC_POINT_new(group);
	Qs = EC_POINT_new(group);
	if (!Au || !Bu || !Qs)
		return -1;
	if(!EC_POINT_mul(group, Au, ru, NULL , NULL , ctx))          //A = [ru]*P
	    return 0 ;

	Px = BN_new() ;
	Py = BN_new() ;
	if(!Px || !Py )
		return 0 ;
	if(!BN_hex2bn(&Px , str_Px))
	   return 0 ;
	if(!BN_hex2bn(&Py , str_Py))
	   return 0 ;
	if(!EC_POINT_set_affine_coordinates_GFp(group, Qs, Px, Py, ctx))     //Set Server's public key from the data in common_data_head.h (point (x, y) on the elliptic curve) 
	   return 0 ;
	if(!EC_POINT_is_on_curve(group, Qs, ctx))
	   return 0 ;

	if(!EC_POINT_mul(group , Bu, NULL , Qs , ru , ctx ))				//B = [ru]Qs
	   return 0 ;

	Bux = BN_new();
	Buy = BN_new();
	if (!Bux || !Buy)
		return -1;
	if(!EC_POINT_get_affine_coordinates_GFp(group , Bu , Bux , Buy , ctx))
	    return 0 ;

	if(!BN_bn2bin(Bux, bBu))
	   return 0 ;
	if(!BN_bn2bin(Buy, bBu + 32))
	   return 0 ;

	Aux = BN_new();
	Auy = BN_new();
	if (!Aux || !Auy)
		return -1;
	if (!EC_POINT_get_affine_coordinates_GFp(group, Au, Aux, Auy, ctx))
		return 0;
	if (!BN_bn2bin(Aux, aAu))
		return 0;
	if (!BN_bn2bin(Auy, aAu + 32))
		return 0;

	for (i = 0; i < HASH_LEN; i++)
	{
		DId[i] = Id[i] ^ aAu[i];								//DId=id��A
	}

	time_t time1 = time(0);
	int* tx = ctime(&time1);						//generate tx

	SHA256_Init(&sha256_ctx);
	SHA256_Update(&sha256_ctx, Iu, HASH_LEN);
	SHA256_Update(&sha256_ctx, aAu, HASH_LEN *2);
	SHA256_Update(&sha256_ctx, tx, strlen(tx));
	SHA256_Final(authu, &sha256_ctx);							//authu=h(I || A ||tx) 


// --------------- Server ------------------//
	n = BN_new();
	Sp = BN_new();
	InverseSp = BN_new();
	Asx = BN_new();
	Asy = BN_new();
	Bsx = BN_new();
	Bsy = BN_new();
	As = EC_POINT_new(group);

	if (!n || !Sp || !InverseSp  ||!Asx || !Asy || !As || !Bsx || !Bsy || !As)
		return 0;

	if (!BN_hex2bn(&Sp, str_Sp))
		return 0;

	if (!BN_hex2bn(&n, str_n))
		return 0;

	if (!BN_mod_inverse(InverseSp, Sp, n, ctx))       //Compute  Sp-1
		return 0;

	if (!EC_POINT_mul(group, As, NULL, Bu, InverseSp, ctx))
		return 0;									//A = [Sp-1] B

	if (!EC_POINT_get_affine_coordinates_GFp(group, As, Asx, Asy, ctx))
		return 0;

	if (!BN_bn2bin(Asx, aAs))
		return 0;

	if (!BN_bn2bin(Asy, aAs + 32))
		return 0;

	for(i = 0; i < strlen(Id); i ++)
	{
		Ids[i] = DId[i] ^ aAu[i];
	}										//Id=DId ^ A

	SHA256_Init(&sha256_ctx);                          
	SHA256_Update(&sha256_ctx, str_Sp, strlen(str_Sp));
	SHA256_Update(&sha256_ctx, Id, strlen(Id));
	SHA256_Final(Us, &sha256_ctx);			//Us = h (Sp || Id)

	for (i = 0; i < HASH_LEN; i++)
	{
		Is[i] = N[i] ^ Us[i];             //I = N ^ h (Sp || Id)
	}

	time_t time2 = time(0);
	int * t1x = ctime(&time2);				////generate t1x

	SHA256_Init(&sha256_ctx);
	SHA256_Update(&sha256_ctx, Is, HASH_LEN);
	SHA256_Update(&sha256_ctx, aAu, HASH_LEN * 2);
	SHA256_Update(&sha256_ctx, t1x, strlen(t1x));
	SHA256_Final(auth1u, &sha256_ctx);			//auth1u = h (Is || A ||t1x)

	for (i = 0; i < HASH_LEN; i++)
	{
		if (authu[i] != auth1u[i])
		{
			printf("Auth1u != Authu Aborted authentication phase\n");
			return -1;
		}
	}
	printf("Auth1u == Authu Successful authentication phase\n");

	rs = BN_new();
	if (!rs)
		return -1;
	BN_pseudo_rand(rs, 256, 1, 1);                      //Generating random number rs

	D = EC_POINT_new(group);
	if (!D)
		return -1;
	if (!EC_POINT_mul(group, D, rs, NULL, NULL, ctx))          //D = [rs]*P
		return 0;

	SKsu = EC_POINT_new(group);
	if (!SKsu)
		return -1;
	if (!EC_POINT_mul(group, SKsu, NULL, As, rs, ctx))
		return 0;											//SKsu = [rs] A

	Dx = BN_new();
	Dy = BN_new();
	if (!Dx || !Dy)
		return -1;
	if (!EC_POINT_get_affine_coordinates_GFp(group, D, Dx, Dy, ctx))
		return 0;
	if (!BN_bn2bin(Dx, dDs))
		return 0;
	if (!BN_bn2bin(Dy, dDs + 32))
		return 0;

	for (i = 0; i < HASH_LEN; i++)
	{
		E[i] = dDs[i] ^ aAs[i];             //E = D ^ A
	}

	SKsx = BN_new();
	SKsy = BN_new();
	if (!SKsx || !SKsy)
		return -1;
	if (!EC_POINT_get_affine_coordinates_GFp(group, SKsu, SKsx, SKsy, ctx))
		return 0;
	if (!BN_bn2bin(SKsx, sSKs))
		return 0;
	if (!BN_bn2bin(SKsy, sSKs + 32))
		return 0;

	SHA256_Init(&sha256_ctx);
	SHA256_Update(&sha256_ctx, sSKs, HASH_LEN* 2);
	SHA256_Update(&sha256_ctx, Is, HASH_LEN );
	SHA256_Update(&sha256_ctx, dDs, HASH_LEN);
	SHA256_Update(&sha256_ctx, aAs, HASH_LEN *2);
	SHA256_Final(auths, &sha256_ctx);			//Auths=h(SKsu||I||D||A)

	// -------------- User --------------------//
	
	for(i = 0; i < HASH_LEN; i ++)
	{
		dDu[i] = E[i] ^ aAu[i];             //D = E ^ A
	}

	SKus = EC_POINT_new(group);
	if (!SKus)
		return -1;
	if (!EC_POINT_mul(group, SKus, NULL, D, ru, ctx))          //SKus = [ru]*D
		return 0;

	SKux = BN_new();
	SKuy = BN_new();
	if (!SKux || !SKuy)
		return -1;
	if (!EC_POINT_get_affine_coordinates_GFp(group, SKus, SKsx, SKsy, ctx))
		return 0;
	if (!BN_bn2bin(SKsx, sSKu))
		return 0;
	if (!BN_bn2bin(SKsy, sSKu + 32))
		return 0;

	SHA256_Init(&sha256_ctx);
	SHA256_Update(&sha256_ctx, sSKu , HASH_LEN* 2 );
	SHA256_Update(&sha256_ctx, Iu, HASH_LEN );
	SHA256_Update(&sha256_ctx, dDu, HASH_LEN);
	SHA256_Update(&sha256_ctx, aAu, HASH_LEN *2);
	SHA256_Final(auth1s, &sha256_ctx);					//auth1s=h(SKus||I||D||A)

	for (i = 0; i < HASH_LEN; i ++)
	{
		if (auths[i] != auth1s[i])
		{
			printf("Auths != Auth1s Aborted authentication phase\n");
			return -1;
		}
	}
	printf("Auths == Auth1s Successful authentication phase\n");
	printf("Authentication succeeds\n\n");

	BN_free(Aux); BN_free(Auy); BN_free(Asx); BN_free(Asy);
	BN_free(Bux) ; BN_free(Buy) ; (Bsx); BN_free(Bsy);
	BN_free (SKsx); BN_free(SKsy); BN_free(SKux); BN_free(SKuy);
	BN_free(ru) ; BN_free(Sp)  ; BN_free(Px) ;  BN_free(Py) ; 
	BN_free(rs);  BN_free(n); BN_free(InverseSp);  BN_free(Dx),BN_free(Dy);
	EC_POINT_free(Au); EC_POINT_free(Bu); EC_POINT_free(Qs); EC_POINT_free(As); 
	EC_POINT_free(D); EC_POINT_free(SKsu); EC_POINT_free(SKus);  
} 
