# Supplementary material for: An improved and efficient mutual authentication scheme for session initiation protocol
Source: PLoS One. 2019 Mar 28;14(3):e0213688. doi: 10.1371/journal.pone.0213688 (PMC6438602; doi:10.1371/journal.pone.0213688)
Supplement: S4 Code — The VS code for analyzing the performance of the Chaudhry’s scheme. (ZIP) [file pone.0213688.s008.zip › Chaudhry's scheme/PerfComp/PerfComp.vcxproj]

<?xml version="1.0" encoding="utf-8"?>
<Project DefaultTargets="Build" ToolsVersion="15.0" xmlns="http://schemas.microsoft.com/developer/msbuild/2003">
  <ItemGroup Label="ProjectConfigurations">
    <ProjectConfiguration Include="Debug|Win32">
      <Configuration>Debug</Configuration>
      <Platform>Win32</Platform>
    </ProjectConfiguration>
    <ProjectConfiguration Include="Release|Win32">
      <Configuration>Release</Configuration>
      <Platform>Win32</Platform>
    </ProjectConfiguration>
  </ItemGroup>
  <PropertyGroup Label="Globals">
    <ProjectGuid>{D0DD6929-0AC8-4476-8362-F6F04875BFEE}</ProjectGuid>
    <RootNamespace>PerfComp</RootNamespace>
    <Keyword>Win32Proj</Keyword>
    <WindowsTargetPlatformVersion>10.0.16299.0</WindowsTargetPlatformVersion>
  </PropertyGroup>
  <Import Project="$(VCTargetsPath)\Microsoft.Cpp.Default.props" />
  <PropertyGroup Condition="'$(Configuration)|$(Platform)'=='Release|Win32'" Label="Configuration">
    <ConfigurationType>Application</ConfigurationType>
    <PlatformToolset>v141</PlatformToolset>
    <CharacterSet>Unicode</CharacterSet>
    <WholeProgramOptimization>true</WholeProgramOptimization>
  </PropertyGroup>
  <PropertyGroup Condition="'$(Configuration)|$(Platform)'=='Debug|Win32'" Label="Configuration">
    <ConfigurationType>Application</ConfigurationType>
    <PlatformToolset>v141</PlatformToolset>
    <CharacterSet>Unicode</CharacterSet>
  </PropertyGroup>
  <Import Project="$(VCTargetsPath)\Microsoft.Cpp.props" />
  <ImportGroup Label="ExtensionSettings">
  </ImportGroup>
  <ImportGroup Condition="'$(Configuration)|$(Platform)'=='Release|Win32'" Label="PropertySheets">
    <Import Project="$(UserRootDir)\Microsoft.Cpp.$(Platform).user.props" Condition="exists('$(UserRootDir)\Microsoft.Cpp.$(Platform).user.props')" Label="LocalAppDataPlatform" />
  </ImportGroup>
  <ImportGroup Condition="'$(Configuration)|$(Platform)'=='Debug|Win32'" Label="PropertySheets">
    <Import Project="$(UserRootDir)\Microsoft.Cpp.$(Platform).user.props" Condition="exists('$(UserRootDir)\Microsoft.Cpp.$(Platform).user.props')" Label="LocalAppDataPlatform" />
  </ImportGroup>
  <PropertyGroup Label="UserMacros" />
  <PropertyGroup>
    <_ProjectFileVersion>15.0.27130.2020</_ProjectFileVersion>
  </PropertyGroup>
  <PropertyGroup Condition="'$(Configuration)|$(Platform)'=='Debug|Win32'">
    <OutDir>$(SolutionDir)$(Configuration)\</OutDir>
    <IntDir>$(Configuration)\</IntDir>
    <LinkIncremental>true</LinkIncremental>
  </PropertyGroup>
  <PropertyGroup Condition="'$(Configuration)|$(Platform)'=='Release|Win32'">
    <OutDir>$(SolutionDir)$(Configuration)\</OutDir>
    <IntDir>$(Configuration)\</IntDir>
    <LinkIncremental>false</LinkIncremental>
  </PropertyGroup>
  <ItemDefinitionGroup Condition="'$(Configuration)|$(Platform)'=='Debug|Win32'">
    <ClCompile>
      <Optimization>Disabled</Optimization>
      <PreprocessorDefinitions>WIN32;_DEBUG;_CONSOLE;%(PreprocessorDefinitions)</PreprocessorDefinitions>
      <MinimalRebuild>true</MinimalRebuild>
      <BasicRuntimeChecks>EnableFastChecks</BasicRuntimeChecks>
      <RuntimeLibrary>MultiThreadedDebugDLL</RuntimeLibrary>
      <PrecompiledHeader />
      <WarningLevel>Level3</WarningLevel>
      <DebugInformationFormat>EditAndContinue</DebugInformationFormat>
    </ClCompile>
    <Link>
      <AdditionalDependencies>libeay32.lib;%(AdditionalDependencies)</AdditionalDependencies>
      <GenerateDebugInformation>true</GenerateDebugInformation>
      <SubSystem>Console</SubSystem>
      <TargetMachine>MachineX86</TargetMachine>
    </Link>
  </ItemDefinitionGroup>
  <ItemDefinitionGroup Condition="'$(Configuration)|$(Platform)'=='Release|Win32'">
    <ClCompile>
      <Optimization>MaxSpeed</Optimization>
      <IntrinsicFunctions>true</IntrinsicFunctions>
      <PreprocessorDefinitions>WIN32;NDEBUG;_CONSOLE;%(PreprocessorDefinitions)</PreprocessorDefinitions>
      <RuntimeLibrary>MultiThreadedDLL</RuntimeLibrary>
      <FunctionLevelLinking>true</FunctionLevelLinking>
      <PrecompiledHeader>Use</PrecompiledHeader>
      <WarningLevel>Level3</WarningLevel>
      <DebugInformationFormat>ProgramDatabase</DebugInformationFormat>
    </ClCompile>
    <Link>
      <GenerateDebugInformation>true</GenerateDebugInformation>
      <SubSystem>Console</SubSystem>
      <OptimizeReferences>true</OptimizeReferences>
      <EnableCOMDATFolding>true</EnableCOMDATFolding>
      <TargetMachine>MachineX86</TargetMachine>
    </Link>
  </ItemDefinitionGroup>
  <ItemGroup>
    <ClCompile Include="PerfComp.c" />
    <ClCompile Include="Chaudhry_scheme.c" />
    <ClCompile Include="stdafx.cpp">
      <PrecompiledHeader Condition="'$(Configuration)|$(Platform)'=='Debug|Win32'">Create</PrecompiledHeader>
      <PrecompiledHeader Condition="'$(Configuration)|$(Platform)'=='Release|Win32'">Create</PrecompiledHeader>
    </ClCompile>
  </ItemGroup>
  <ItemGroup>
    <ClInclude Include="common_data_head.h" />
    <ClInclude Include="Chaudhry_scheme.h" />
    <ClInclude Include="stdafx.h" />
    <ClInclude Include="targetver.h" />
  </ItemGroup>
  <ItemGroup>
    <Text Include="ReadMe.txt" />
  </ItemGroup>
  <Import Project="$(VCTargetsPath)\Microsoft.Cpp.targets" />
  <ImportGroup Label="ExtensionTargets">
  </ImportGroup>
</Project>
